# Supplementary material for: Genome-Wide Characterization and Evolutionary Expansion of Poplar NAC Transcription Factors and Their Tissue-Specific Expression Profiles under Drought
Source: Int J Mol Sci. 2022 Dec 23;24(1):253. doi: 10.3390/ijms24010253 (PMC9820422; doi:10.3390/ijms24010253)
Supplement: Supplementary file 1 [file ijms-24-00253-s001.zip]

Archive with 3 entries (3 files):
- captions.pdf
- Figure S1.jpg
- Tables.xlsx
