# Supplementary material for: Genome-Wide Characterization and Evolutionary Expansion of Poplar NAC Transcription Factors and Their Tissue-Specific Expression Profiles under Drought
Source: Int J Mol Sci. 2022 Dec 23;24(1):253. doi: 10.3390/ijms24010253 (PMC9820422; doi:10.3390/ijms24010253)
Supplement: Supplementary file 1 [file ijms-24-00253-s001.zip › Tables.xlsx]

## Sheet: TabS1.Physicochemicalproperties
Id	ProteinLength	CDSLength	MolecularWeight	IsoelectricPoint	GC
Potri.010G176600.1	318	957	36486.4	6.63615	44.3051
Potri.010G229700.1	440	1323	49238	6.20576	45.9562
Potri.010G229700.2	362	1089	40627.4	5.98369	45.9137
Potri.010G129700.1	423	1272	47581.8	5.07216	41.6667
Potri.010G129700.2	422	1269	47448.3	4.95871	41.9228
Potri.010G129700.3	417	1254	46899.8	4.99094	41.9458
Potri.010G129700.4	302	909	34083.3	7.60804	41.1441
Potri.010G166200.1	282	849	32274.1	7.72222	44.7585
Potri.010G174600.1	299	900	34022.8	5.78527	42.8889
Potri.010G229900.1	556	1671	61693	4.72476	45.8408
Potri.010G229900.2	556	1671	61693	4.72476	45.8408
Potri.010G229900.3	554	1665	61564.9	4.72476	45.7658
Potri.017G139500.1	676	2031	76731.9	5.84921	41.3097
Potri.017G063300.1	247	744	27741.2	9.49672	43.1452
Potri.017G031000.1	254	765	30116.7	5.94532	43.6601
Potri.017G031300.1	254	765	30192.8	5.94527	43.6601
Potri.017G016700.1	299	900	33691.6	9.0272	44.1111
Potri.017G086200.1	352	1059	40124.9	6.27618	42.4929
Potri.017G086200.2	309	930	35505.9	6.51695	42.043
Potri.017G104900.1	181	546	20818.9	8.22431	43.956
Potri.017G058100.1	408	1227	46477.1	4.7521	44.3358
Potri.017G082000.1	400	1203	44825	6.02854	45.054
Potri.017G031600.1	254	765	30214	5.74446	43.0065
Potri.009G019200.1	250	753	28206.2	7.79979	48.0744
Potri.009G019200.2	250	753	28206.2	7.79979	47.9416
Potri.009G019200.3	227	684	25836.6	6.9765	47.807
Potri.009G019200.4	226	681	25529.1	6.66599	49.0455
Potri.009G019200.5	213	642	23706.4	9.45037	47.0405
Potri.009G072100.1	222	669	25652.6	9.43961	44.3946
Potri.009G052300.1	386	1161	43753.2	5.63038	42.5495
Potri.009G052200.1	513	1542	58004.8	6.391	45.1362
Potri.009G141600.1	284	855	32999.7	8.94591	41.8713
Potri.009G161300.1	498	1497	54888.3	5.12275	44.489
Potri.004G081000.1	680	2043	77445.3	5.59451	41.7034
Potri.004G049300.1	313	942	35549.3	7.72836	41.0828
Potri.004G107200.1	365	1098	41091	4.80332	47.541
Potri.004G038000.1	351	1056	38772	9.26967	46.2121
Potri.004G230800.2	388	1167	44472	5.96556	44.8158
Potri.004G230800.1	388	1167	44472	5.96556	44.8158
Potri.004G119400.1	165	498	18595	4.61938	41.9679
Potri.004G107400.1	365	1098	41091	4.80332	47.541
Potri.004G049500.1	341	1026	38565.2	8.57908	44.4444
Potri.004G181900.1	278	837	32363.9	8.35776	43.6081
Potri.004G181900.2	258	777	29977.2	8.68126	44.1441
Potri.013G054000.1	368	1107	41603.4	8.47664	43.9024
Potri.013G079700.6	278	837	31232.5	4.97127	40.7407
Potri.013G079700.1	278	837	31232.5	4.97127	40.7407
Potri.013G079700.2	278	837	31232.5	4.97127	40.7407
Potri.013G079700.3	206	621	23277.3	7.65578	37.8422
Potri.013G079700.4	206	621	23277.3	7.65578	37.8422
Potri.013G079700.5	173	522	19245.5	6.09657	39.8467
Potri.013G079700.7	170	513	18850	5.82454	39.5712
Potri.013G079700.8	147	444	16843.9	8.69351	37.8378
Potri.013G092400.1	340	1023	38867.8	6.76238	46.7253
Potri.013G113100.1	319	960	36803.4	6.38776	43.0208
Potri.013G054200.1	389	1170	44067.8	5.89531	41.8803
Potri.003G046700.1	402	1209	46233	7.32168	44.1687
Potri.003G046700.2	348	1047	40742.9	7.30469	43.8395
Potri.003G149700.1	300	903	34802.5	5.77981	40.3101
Potri.003G022800.1	192	579	22214.8	5.19619	41.6235
Potri.003G022800.2	150	453	17300.5	7.70563	41.9426
Potri.003G103500.1	302	909	33879.3	6.13949	43.7844
Potri.003G149400.1	147	444	17085.5	8.96202	39.8649
Potri.003G089800.1	371	1116	41742.8	5.33459	45.6093
Potri.003G089800.2	321	966	36185.8	5.51716	45.1346
Potri.003G166500.1	255	768	29005.4	9.0497	44.7917
Potri.003G166500.2	201	606	22750.2	9.26161	44.5545
Potri.003G113000.1	356	1071	41232.6	7.17663	41.7367
Potri.011G058600.1	336	1011	38053.6	8.58604	44.4115
Potri.011G121300.1	462	1389	51733.7	4.54515	44.9244
Potri.011G123300.1	342	1029	37971.2	8.5043	47.036
Potri.011G046700.1	354	1065	39244.5	8.88737	42.723
Potri.011G046700.2	335	1008	37320.4	8.70602	42.7579
Potri.011G149300.1	697	2094	76336.8	4.53748	45.4155
Potri.011G149300.3	672	2019	73714.3	4.6453	45.2699
Potri.011G149300.2	647	1944	71107.7	4.76779	45.1132
Potri.011G149300.4	609	1830	67097.9	4.59193	45.2459
Potri.011G149300.5	391	1176	43784.9	4.71311	44.1327
Potri.011G115400.1	358	1077	39460.8	8.4094	49.3965
Potri.011G123500.1	355	1068	39226.7	8.30374	44.0075
Potri.011G058400.1	359	1080	41151.7	6.47137	39.0741
Potri.011G058400.2	310	933	35205.8	6.64081	40.5145
Potri.011G153300.1	422	1269	47695.4	6.10084	42.0016
Potri.006G029300.1	425	1278	47564.8	4.87527	43.5055
Potri.006G129400.1	337	1014	38506.9	8.36518	43.3925
Potri.006G029600.1	416	1251	46572.7	5.03573	43.3253
Potri.006G029200.1	234	705	26577.7	8.53615	44.9645
Potri.006G051400.1	380	1143	42621	5.14964	40.245
Potri.006G152700.5	457	1374	51468.7	6.51451	47.4527
Potri.006G152700.2	457	1374	51468.7	6.51451	47.4527
Potri.006G152700.1	457	1374	51468.7	6.51451	47.4527
Potri.006G152700.4	455	1368	51256.4	6.51451	47.4415
Potri.006G152700.3	455	1368	51256.4	6.51451	47.4415
Potri.006G152700.6	303	912	34225.3	6.29659	48.2456
Potri.006G030800.1	417	1254	46693.9	5.01834	43.2217
Potri.006G030600.1	432	1299	48391.3	4.57715	44.1878
Potri.006G209200.1	268	807	30922	5.53188	45.8488
Potri.006G277000.1	351	1056	39095.9	8.89936	44.9811
Potri.006G277000.2	334	1005	37281.9	9.00412	45.6716
Potri.006G231300.1	396	1191	45209	4.78501	45.1721
Potri.006G028900.1	285	858	31881.4	6.01518	45.8042
Potri.006G028300.1	402	1209	44882.7	4.63581	44.665
Potri.006G179800.1	281	846	32672	8.19608	39.9527
Potri.006G028700.1	343	1032	38678.1	6.12732	44.0891
Potri.018G068700.1	452	1359	50863.9	6.32302	46.5784
Potri.018G003800.1	347	1044	38677.4	9.00412	45.4023
Potri.018G049300.1	369	1110	40863.7	8.37246	44.0541
Potri.018G095000.1	432	1299	47588.3	5.52909	42.0323
Potri.016G076100.1	254	765	28696.4	5.99574	46.4052
Potri.016G055500.1	645	1938	70577.2	7.34947	44.582
Potri.016G088300.1	313	942	35537.8	8.77171	43.3121
Potri.016G027900.1	340	1023	38186.1	4.88755	42.2287
Potri.016G076000.1	258	777	29588.6	5.85461	44.7876
Potri.016G076000.2	255	768	29325.4	6.01586	45.0521
Potri.007G014400.1	387	1164	44300.1	5.61668	41.9244
Potri.007G014400.3	381	1146	43677.4	5.61668	42.0593
Potri.007G014400.4	360	1083	41369.7	5.2146	41.8283
Potri.007G014400.2	345	1038	39773.9	5.09467	41.7148
Potri.007G127700.1	259	780	30571.5	5.90338	42.3077
Potri.007G066300.1	302	909	34460.5	8.34667	43.7844
Potri.007G065400.1	305	918	34655	6.70924	43.6819
Potri.007G065400.2	302	909	34327.6	7.06522	43.7844
Potri.007G105000.1	196	591	22235.7	4.55982	42.6396
Potri.007G105000.2	150	453	17000.2	6.18661	42.1634
Potri.007G109100.1	431	1296	47251.7	4.708	45.0617
Potri.007G109100.2	406	1221	44722.9	4.79928	44.6355
Potri.007G109100.3	406	1221	44722.9	4.79928	44.6355
Potri.007G109100.4	370	1113	41245.3	5.17527	43.7556
Potri.007G109100.5	370	1113	41245.3	5.17527	43.7556
Potri.007G109100.7	352	1059	38999.8	5.21187	43.0595
Potri.007G109100.6	352	1059	39100.8	5.23819	44.0038
Potri.007G099400.1	304	915	34990.1	6.33103	40.9836
Potri.007G099400.3	304	915	34990.1	6.33103	40.9836
Potri.007G099400.2	304	915	34990.1	6.33103	40.9836
Potri.007G135300.1	298	897	33559.7	8.90155	42.9208
Potri.015G127400.2	363	1092	42199.7	6.49297	42.1245
Potri.015G127400.1	363	1092	42258.7	6.18274	42.1245
Potri.015G030200.1	242	729	27929.8	4.86669	45.5418
Potri.015G030200.2	241	726	27830.7	4.86669	45.5923
Potri.015G020000.1	359	1080	40594.6	8.44963	42.5
Potri.015G046800.1	319	960	36168.1	7.66834	43.2292
Potri.015G102100.1	243	732	28023.8	6.91517	40.3005
Potri.015G102100.2	226	681	26175	8.88376	40.0881
Potri.015G002900.1	418	1257	47097.3	4.38788	43.1981
Potri.015G007000.1	152	459	16837.5	4.28483	43.573
Potri.015G004100.1	588	1767	65085.6	4.94865	42.6712
Potri.T074200.1	1524	4575	174423	5.51517	40.5902
Potri.002G182400.1	499	1500	55817.1	4.88852	40.4667
Potri.002G182400.2	489	1470	54743.9	4.90654	40.5442
Potri.002G182000.1	248	747	28560.6	5.99682	42.3025
Potri.002G182000.2	248	747	28560.6	5.99682	42.3025
Potri.002G154200.1	208	627	23519.7	5.75008	44.3381
Potri.002G154000.1	453	1362	51241.7	6.00364	39.7944
Potri.002G154100.1	624	1875	69913.7	4.82406	40.16
Potri.002G154100.2	592	1779	66352.4	4.74562	40.416
Potri.002G154100.4	574	1725	64335.1	4.77632	39.942
Potri.002G154100.3	533	1602	59936.3	4.92239	38.8889
Potri.002G005800.1	403	1212	45344.6	5.58497	43.8944
Potri.002G037100.1	280	843	32249.9	5.41513	47.2123
Potri.002G037100.2	228	687	26308.2	5.69631	47.8894
Potri.002G181900.1	357	1074	40995.7	5.30901	44.3203
Potri.002G181900.2	241	726	28108.2	8.25094	43.1129
Potri.002G181900.3	206	621	24122	9.25407	42.6731
Potri.002G081000.1	291	876	33274.3	6.40163	50.5708
Potri.002G081000.2	204	615	24046.8	10.7292	50.8943
Potri.002G081000.3	161	486	18400	9.69342	50.2058
Potri.002G182300.1	248	747	28521.5	6.1442	42.1687
Potri.002G061300.1	613	1842	68966.9	4.86663	43.9739
Potri.002G061300.2	609	1830	68534.3	4.86663	44.0437
Potri.002G061300.3	533	1602	61029.5	4.78581	44.382
Potri.002G061300.4	474	1425	54368.5	4.63911	44.0702
Potri.002G057200.1	399	1200	46095.8	8.75753	44.0833
Potri.002G178700.1	381	1146	43548.7	5.66323	44.3281
Potri.002G178700.2	371	1116	42375.4	5.66096	44.3548
Potri.019G066000.1	368	1107	41903.7	7.6701	46.8835
Potri.019G031600.1	396	1191	44929.6	6.23083	42.2334
Potri.019G031600.2	367	1104	41769.9	6.22446	42.3007
Potri.019G031400.1	367	1104	41018.8	8.13831	46.9203
Potri.019G099800.1	349	1050	39180.6	5.68728	39.619
Potri.019G099800.2	344	1035	38689.1	5.79089	39.5169
Potri.019G083600.1	322	969	37068.5	5.50914	43.9628
Potri.019G083600.2	320	963	36890.4	5.41343	43.406
Potri.019G099900.1	356	1071	39999.2	5.15219	40.1494
Potri.019G099900.4	356	1071	39999.2	5.15219	40.1494
Potri.019G099900.2	351	1056	39507.7	5.22097	40.0568
Potri.019G099900.5	351	1056	39507.7	5.22097	40.0568
Potri.019G099900.3	347	1044	39165.3	5.29122	39.8467
Potri.019G063000.1	216	651	25040.9	8.70357	40.8602
Potri.005G225800.1	285	858	32677.5	5.72331	45.338
Potri.005G255900.1	388	1167	43424.5	5.5948	45.2442
Potri.005G064100.1	195	588	22266.8	4.82634	43.5374
Potri.005G069500.1	307	924	35027.2	6.24595	42.9654
Potri.005G103200.1	253	762	29443.4	7.0613	44.0945
Potri.005G205400.1	305	918	35231.3	6.17751	42.8105
Potri.005G058900.1	402	1209	44395.2	4.68793	43.0108
Potri.005G180200.1	279	840	31642.5	7.07921	52.0238
Potri.005G180200.2	224	675	25418.4	8.81375	52.4444
Potri.005G200100.1	583	1752	65042.4	4.84219	44.9772
Potri.005G200100.2	570	1713	63585.8	4.91705	45.0088
Potri.005G200100.3	479	1440	53366.8	4.95348	44.9306
Potri.005G200100.4	463	1392	52827.8	4.71976	44.4684
Potri.005G082700.1	392	1179	43540.5	4.78314	48.6853
Potri.005G116800.1	378	1137	43403.1	5.67039	41.6887
Potri.005G116800.4	348	1047	39997.1	5.14452	41.1652
Potri.005G116800.2	342	1029	39374.4	5.14452	41.3022
Potri.005G116800.3	342	1029	39374.4	5.14452	41.3022
Potri.005G098000.1	308	927	35332.6	8.33223	41.9633
Potri.005G098000.2	289	870	32780	9.3841	42.4138
Potri.005G098200.1	305	918	34438.7	7.51579	45.4248
Potri.005G098200.2	304	915	34309.6	7.99597	45.4645
Potri.005G098200.3	251	756	28169.5	8.97331	45.6349
Potri.014G075900.1	594	1785	66604.6	4.59966	40
Potri.014G064600.1	122	369	14836.6	9.14144	45.7995
Potri.014G076100.1	648	1947	72308.9	4.5476	40.7807
Potri.014G163600.1	393	1182	44993.3	4.58005	44.0778
Potri.014G076000.1	221	666	25165.2	6.5967	40.991
Potri.014G076000.2	201	606	23022.6	6.59596	41.0891
Potri.014G076000.3	201	606	23022.6	6.59596	41.0891
Potri.014G108000.1	246	741	28569.3	5.21807	44.5344
Potri.014G108000.2	211	636	24554.3	6.7538	44.1824
Potri.014G107600.1	165	498	19489.9	6.58522	41.5663
Potri.014G104800.1	382	1149	43782.3	6.017	43.9513
Potri.014G107900.1	274	825	31847.3	5.16271	43.3939
Potri.014G107700.1	245	738	28503.1	4.87721	44.7154
Potri.014G107700.2	245	738	28503.1	4.87721	44.7154
Potri.014G041300.7	415	1248	46025.7	5.18442	44.4712
Potri.014G041300.3	415	1248	46025.7	5.18442	44.4712
Potri.014G041300.1	411	1236	45654.3	5.12821	44.4984
Potri.014G041300.2	409	1230	45526.2	5.12821	44.3902
Potri.014G041300.6	409	1230	45526.2	5.12821	44.3902
Potri.014G041300.8	385	1158	42790	5.16703	44.3005
Potri.014G041300.5	385	1158	42790	5.16703	44.3005
Potri.014G041300.4	385	1158	42790	5.16703	44.3005
Potri.014G025700.1	292	879	32876.3	5.20625	44.8237
Potri.014G025700.2	292	879	32876.3	5.20625	44.8237
Potri.014G108100.1	337	1014	37808.4	5.84512	42.7022
Potri.008G116600.1	428	1287	47592.2	5.31521	43.6674
Potri.008G116600.2	385	1158	42886	5.11701	43.7824
Potri.008G089000.1	283	852	32597.5	8.77358	44.0141
Potri.008G031800.1	565	1698	62970.4	4.69151	45.4064
Potri.008G031800.2	557	1674	62242.5	4.63467	45.8184
Potri.008G031800.3	396	1191	45131.1	4.45302	45.3401
Potri.008G081500.1	340	1023	38793.2	5.06176	43.695
Potri.008G081500.2	279	840	31692.1	5.31043	43.0952
Potri.008G080000.1	319	960	36694.8	8.23734	43.9583
Potri.001G452700.1	639	1920	70611.8	4.84305	44.4792
Potri.001G452700.2	639	1920	70611.8	4.84305	44.4792
Potri.001G404100.1	343	1032	38643.1	8.22496	45.4457
Potri.001G448400.1	418	1257	47191.9	6.14778	41.5274
Potri.001G256600.1	441	1326	49960.1	5.53193	43.5143
Potri.001G218800.1	246	741	27871.7	5.63925	48.9879
Potri.001G325100.1	246	741	28064.8	9.58466	41.7004
Potri.001G343800.1	426	1281	47419.7	6.15716	41.9204
Potri.001G343800.2	395	1188	44196.8	5.54711	42.0875
Potri.001G343800.3	374	1125	41773.2	5.33612	41.9556
Potri.001G144400.1	371	1116	41772.9	5.42314	44.9821
Potri.001G144400.2	356	1071	40041.1	5.53472	45.098
Potri.001G144400.4	336	1011	38043.8	5.70688	44.5104
Potri.001G144400.3	256	771	28900.2	7.62662	45.0065
Potri.001G396300.1	323	972	35956	7.66834	48.7654
Potri.001G206900.1	192	579	22014.5	5.11968	42.8325
Potri.001G080900.1	247	744	28843.5	7.55932	40.7258
Potri.001G404400.1	360	1083	39254.7	9.08432	46.0757
Potri.001G120000.1	356	1071	41319.7	6.67406	41.8301
Potri.001G120000.2	356	1071	41260.7	7.64362	41.8301
Potri.001G061200.1	257	774	29131.6	8.79602	44.5736
Potri.001G061200.4	205	618	23468.7	9.59323	45.6311
Potri.001G061200.5	203	612	22875.3	8.98659	44.4444
Potri.001G061200.2	193	582	21923	9.68375	43.6426
Potri.001G061200.3	146	441	16594.5	8.33829	42.6304
Potri.001G220500.1	399	1200	44477.8	8.73948	42.5833
Potri.001G220500.2	322	969	36392.2	9.25381	42.2085
Potri.001G396400.1	323	972	35942	7.66834	48.8683
Potri.012G038100.1	242	729	27904.8	4.78444	46.0905
Potri.012G038100.2	241	726	27805.7	4.78444	46.1433
Potri.012G024200.1	220	663	25248.8	4.7317	40.5732
Potri.012G024200.2	167	504	19226.4	4.77632	41.6667
Potri.012G024100.1	171	516	19168.2	4.43574	43.0233
Potri.012G103500.1	252	759	28710.6	6.12471	42.1607
Potri.012G103500.2	242	729	27467.3	6.12488	42.7984
Potri.012G007500.1	608	1827	68016.7	4.8672	42.474
Potri.012G007500.2	515	1548	57678.8	4.80923	43.0233
Potri.012G126500.1	370	1113	42814.3	6.12022	42.1384
Potri.012G023900.1	171	516	19130.2	4.51224	42.8295
Potri.012G056300.1	321	966	36105.1	8.80878	44.7205
Potri.012G056300.2	308	927	34817.6	7.66129	44.5523
Potri.012G001400.1	359	1080	40488.1	7.58519	44.4444
Potri.012G001400.2	292	879	32744.4	8.9343	44.2548
Potri.012G001400.3	259	780	29609.1	9.11804	45.1282

## Sheet: TabS2.Ka and Ks
Pair1	Pair2	Ka	Ks	Ka/Ks	DivergentTime
Potri.002G182000	Potri.014G107700	0.211753	0.279535	0.75752	15.3591
Potri.006G030800	Potri.016G027900	0.408853	0.552862	0.739521	30.377
Potri.002G154000	Potri.014G075900	0.349509	0.479545	0.728835	26.3486
Potri.006G051400	Potri.016G055500	0.297089	0.423783	0.701039	23.2848
Potri.001G256600	Potri.009G052200	0.284029	0.415933	0.682871	22.8535
Potri.017G103000	Potri.T074200	0.50016	0.753556	0.663733	41.4042
Potri.012G007500	Potri.015G004100	0.166225	0.253419	0.655929	13.9241
Potri.006G209200	Potri.016G076000	0.172994	0.285883	0.605122	15.7079
Potri.002G154200	Potri.014G076000	0.174377	0.319404	0.545944	17.5497
Potri.001G452700	Potri.011G149300	0.129327	0.244358	0.52925	13.4263
Potri.006G129400	Potri.016G088300	0.114369	0.264434	0.432507	14.5293
Potri.012G023900	Potri.015G007000	0.150391	0.350009	0.429679	19.2313
Potri.005G058900	Potri.007G109100	0.129431	0.309869	0.417695	17.0258
Potri.012G103500	Potri.015G102100	0.100291	0.248726	0.403218	13.6663
Potri.007G127700	Potri.017G031000	0.112919	0.295103	0.382641	16.2145
Potri.009G052200	Potri.016G055500	0.739056	1.95354	0.378316	107.337
Potri.004G049500	Potri.011G058600	0.087977	0.23297	0.377633	12.8005
Potri.012G001400	Potri.015G020000	0.0758154	0.200966	0.377254	11.0421
Potri.002G057200	Potri.005G205400	0.112884	0.300974	0.375062	16.537
Potri.001G325100	Potri.017G063300	0.0848226	0.233964	0.362546	12.8552
Potri.001G256600	Potri.016G055500	0.742439	2.07397	0.35798	113.954
Potri.008G116600	Potri.010G129700	0.0849312	0.238647	0.355887	13.1125
Potri.002G182400	Potri.014G108100	0.418029	1.21665	0.34359	66.8489
Potri.008G081500	Potri.010G174600	0.104455	0.309814	0.337153	17.0227
Potri.002G178700	Potri.014G104800	0.0836998	0.253156	0.330626	13.9097
Potri.001G404100	Potri.011G123300	0.112837	0.342626	0.32933	18.8256
Potri.012G056300	Potri.015G046800	0.0573235	0.175929	0.325834	9.66643
Potri.001G061200	Potri.001G325100	0.451295	1.38581	0.325654	76.1434
Potri.001G144400	Potri.003G089800	0.0619571	0.196353	0.315539	10.7886
Potri.004G049300	Potri.011G058400	0.061492	0.195239	0.314957	10.7274
Potri.013G054000	Potri.019G031400	0.119579	0.402065	0.297412	22.0915
Potri.005G098000	Potri.007G066300	0.0958576	0.32786	0.292373	18.0143
Potri.004G081000	Potri.017G139500	0.0920175	0.315108	0.292019	17.3136
Potri.008G089000	Potri.010G166200	0.0873532	0.30216	0.289095	16.6022
Potri.003G046700	Potri.004G230800	0.0766547	0.267047	0.287046	14.6729
Potri.001G325100	Potri.003G166500	0.451356	1.58631	0.284533	87.1599
Potri.002G061300	Potri.005G200100	0.0859549	0.304275	0.282491	16.7184
Potri.004G038000	Potri.011G046700	0.0641683	0.230986	0.277802	12.6915
Potri.001G325100	Potri.015G102100	0.52888	2.05692	0.257122	113.018
Potri.006G152700	Potri.018G068700	0.0553177	0.22372	0.247262	12.2923
Potri.001G080900	Potri.003G149700	0.0700087	0.283754	0.246723	15.5909
Potri.001G396300	Potri.011G115400	0.0620272	0.256988	0.241362	14.1202
Potri.013G054200	Potri.019G031600	0.0862968	0.365965	0.235806	20.108
Potri.001G061200	Potri.003G166500	0.0439253	0.188141	0.233471	10.3374
Potri.005G069500	Potri.007G099400	0.0565834	0.246028	0.229988	13.518
Potri.001G404100	Potri.004G038000	0.579495	2.54543	0.227661	139.859
Potri.004G038000	Potri.011G123300	0.55873	2.47019	0.226189	135.725
Potri.005G116800	Potri.007G014400	0.0402905	0.18348	0.219592	10.0813
Potri.002G005800	Potri.005G255900	0.0588164	0.269027	0.218626	14.7817
Potri.001G404400	Potri.011G123500	0.0574977	0.268767	0.213931	14.7674
Potri.008G080000	Potri.010G176600	0.0363713	0.172959	0.210289	9.50324
Potri.001G218800	Potri.009G019200	0.0869034	0.413309	0.210263	22.7093
Potri.005G064100	Potri.007G105000	0.0865786	0.416792	0.207726	22.9007
Potri.013G113100	Potri.019G083600	0.0563957	0.283046	0.199246	15.552
Potri.001G404100	Potri.011G046700	0.54276	2.73897	0.198162	150.493
Potri.011G046700	Potri.011G123300	0.51192	2.62576	0.194961	144.273
Potri.004G181900	Potri.005G103200	0.402898	2.07464	0.194201	113.991
Potri.005G098200	Potri.007G065400	0.0684832	0.354228	0.193331	19.4631
Potri.012G126500	Potri.015G127400	0.0454426	0.240328	0.189086	13.2048
Potri.002G081000	Potri.005G180200	0.0383351	0.216703	0.176902	11.9068
Potri.004G181900	Potri.009G141600	0.0516276	0.294778	0.17514	16.1966
Potri.001G448400	Potri.011G153300	0.0452615	0.259562	0.174376	14.2616
Potri.001G061200	Potri.015G102100	0.373818	2.17737	0.171683	119.636
Potri.004G049300	Potri.007G135300	0.21819	1.3822	0.157857	75.9451
Potri.005G103200	Potri.009G141600	0.373685	2.54276	0.146961	139.712
Potri.002G037100	Potri.005G225800	0.0629051	0.433455	0.145125	23.8162
Potri.006G277000	Potri.018G003800	0.0484575	0.351552	0.137839	19.316
Potri.001G120000	Potri.003G113000	0.0356238	0.266658	0.133594	14.6515
Potri.007G135300	Potri.011G058400	0.237114	1.78887	0.13255	98.2896
Potri.011G153300	Potri.014G104800	0.264235	2.10719	0.125397	115.78
Potri.001G452700	Potri.014G107600	0.423552	3.41478	0.124035	187.625
Potri.011G149300	Potri.014G107600	0.419957	3.43077	0.122409	188.504
Potri.001G206900	Potri.003G022800	0.151134	1.24525	0.121369	68.4203
Potri.001G448400	Potri.002G178700	0.252589	2.1236	0.118944	116.681
Potri.002G178700	Potri.011G153300	0.260076	2.23135	0.116555	122.602
Potri.001G061200	Potri.012G103500	0.272884	2.35127	0.116058	129.191
Potri.003G166500	Potri.015G102100	0.355594	3.19819	0.111186	175.725
Potri.011G058400	Potri.017G016700	0.236861	2.1478	0.110281	118.011
Potri.004G049300	Potri.017G016700	0.231203	2.30343	0.100374	126.562
Potri.003G113000	Potri.012G126500	0.190853	1.95442	0.0976522	107.386
Potri.003G113000	Potri.015G127400	0.187519	1.92277	0.0975256	105.647
Potri.001G120000	Potri.015G127400	0.189773	1.94994	0.0973221	107.14
Potri.003G166500	Potri.012G103500	0.28633	3.03832	0.0942396	166.941
Potri.001G448400	Potri.014G104800	0.244565	2.61335	0.0935828	143.591
Potri.001G120000	Potri.012G126500	0.19511	2.17084	0.0898777	119.277
Potri.002G081000	Potri.005G069500	0.264424	3.50059	0.0755372	192.34
Potri.007G135300	Potri.017G016700	0.0169898	0.234652	0.0724041	12.893
Potri.005G069500	Potri.005G180200	0.23588	3.54828	0.0664774	194.96
Potri.012G038100	Potri.015G030200	0.0269073	0.409095	0.0657727	22.4777
Potri.002G081000	Potri.007G099400	0.220684	3.78722	0.0582708	208.089

## Sheet: TabS3.Cis-element
ID	Cis-Element	Sequence	Start	Length	Strand	Species	Annotation
Potri.001G061200.1.v3.0	AT-rich sequence	TAAAATACT	555	9	+	Pisum sativum	element for maximal elicitor-mediated activation (2copies)
Potri.001G061200.1.v3.0	TATA-box	TATAAAA	226	7	-	Pisum sativum	core promoter element around -30 of transcription start
Potri.001G061200.1.v3.0	TATA-box	TATAAA	227	6	-	Helianthus annuus	core promoter element around -30 of transcription start
Potri.001G061200.1.v3.0	TATA-box	TATAA	228	5	-	Arabidopsis thaliana	core promoter element around -30 of transcription start
Potri.001G061200.1.v3.0	TATA-box	TATA	229	4	+	Arabidopsis thaliana	core promoter element around -30 of transcription start
Potri.001G061200.1.v3.0	TATA-box	TATA	346	4	+	Arabidopsis thaliana	core promoter element around -30 of transcription start
Potri.001G061200.1.v3.0	TATA-box	ccTATAAAaa	359	9	-	Arabidopsis thaliana	core promoter element around -30 of transcription start
Potri.001G061200.1.v3.0	TATA-box	TATTTAAA	387	8	+	Arabidopsis thaliana	core promoter element around -30 of transcription start
Potri.001G061200.1.v3.0	TATA-box	TATTTAAA	389	8	-	Arabidopsis thaliana	core promoter element around -30 of transcription start
Potri.001G061200.1.v3.0	TATA-box	taTATAAAtc	475	9	-	Arabidopsis thaliana	core promoter element around -30 of transcription start
Potri.001G061200.1.v3.0	TATA-box	TATAAAT	476	7	-	Brassica juncea	core promoter element around -30 of transcription start
Potri.001G061200.1.v3.0	TATA-box	TATAAA	477	6	-	Helianthus annuus	core promoter element around -30 of transcription start
Potri.001G061200.1.v3.0	TATA-box	TATATAA	478	7	-	Arabidopsis thaliana	core promoter element around -30 of transcription start
Potri.001G061200.1.v3.0	TATA-box	TATATA	479	6	+	Arabidopsis thaliana	core promoter element around -30 of transcription start
Potri.001G061200.1.v3.0	TATA-box	ATATAA	480	6	+	Brassica oleracea	core promoter element around -30 of transcription start
Potri.001G061200.1.v3.0	TATA-box	TATA	481	4	+	Arabidopsis thaliana	core promoter element around -30 of transcription start
Potri.001G061200.1.v3.0	TATA-box	ATTATA	504	6	+	Brassica napus	core promoter element around -30 of transcription start
Potri.001G061200.1.v3.0	TATA-box	TATATAA	505	7	-	Arabidopsis thaliana	core promoter element around -30 of transcription start
Potri.001G061200.1.v3.0	TATA-box	TATATA	506	6	+	Arabidopsis thaliana	core promoter element around -30 of transcription start
Potri.001G061200.1.v3.0	TATA-box	ATATAA	507	6	+	Brassica oleracea	core promoter element around -30 of transcription start
Potri.001G061200.1.v3.0	TATA-box	TATA	508	4	+	Arabidopsis thaliana	core promoter element around -30 of transcription start
Potri.001G061200.1.v3.0	TATA-box	ATTATA	606	6	+	Brassica napus	core promoter element around -30 of transcription start
Potri.001G061200.1.v3.0	TATA-box	TATAA	607	5	-	Arabidopsis thaliana	core promoter element around -30 of transcription start
Potri.001G061200.1.v3.0	TATA-box	TATA	608	4	+	Arabidopsis thaliana	core promoter element around -30 of transcription start
Potri.001G061200.1.v3.0	TATA-box	TATA	650	4	+	Arabidopsis thaliana	core promoter element around -30 of transcription start
Potri.001G061200.1.v3.0	TATA-box	ccTATAAAaa	669	9	-	Arabidopsis thaliana	core promoter element around -30 of transcription start
Potri.001G061200.1.v3.0	TATA-box	TATAAAA	670	7	-	Pisum sativum	core promoter element around -30 of transcription start
Potri.001G061200.1.v3.0	TATA-box	TATAAA	671	6	-	Helianthus annuus	core promoter element around -30 of transcription start
Potri.001G061200.1.v3.0	TATA-box	TATAA	672	5	-	Arabidopsis thaliana	core promoter element around -30 of transcription start
Potri.001G061200.1.v3.0	TATA-box	TATA	673	4	+	Arabidopsis thaliana	core promoter element around -30 of transcription start
Potri.001G061200.1.v3.0	TATA-box	taTATAAAtc	805	9	-	Arabidopsis thaliana	core promoter element around -30 of transcription start
Potri.001G061200.1.v3.0	TATA-box	ATATAT	806	6	+	Brassica napus	core promoter element around -30 of transcription start
Potri.001G061200.1.v3.0	TATA-box	TATATA	807	6	+	Arabidopsis thaliana	core promoter element around -30 of transcription start
Potri.001G061200.1.v3.0	TATA-box	ATATAT	808	6	+	Brassica napus	core promoter element around -30 of transcription start
Potri.001G061200.1.v3.0	TATA-box	TATATA	809	6	+	Arabidopsis thaliana	core promoter element around -30 of transcription start
Potri.001G061200.1.v3.0	TATA-box	ATATAT	810	6	+	Brassica napus	core promoter element around -30 of transcription start
Potri.001G061200.1.v3.0	TATA-box	TATATA	811	6	+	Arabidopsis thaliana	core promoter element around -30 of transcription start
Potri.001G061200.1.v3.0	TATA-box	ATATAT	812	6	+	Brassica napus	core promoter element around -30 of transcription start
Potri.001G061200.1.v3.0	TATA-box	TATATA	813	6	+	Arabidopsis thaliana	core promoter element around -30 of transcription start
Potri.001G061200.1.v3.0	TATA-box	ATATAT	814	6	+	Brassica napus	core promoter element around -30 of transcription start
Potri.001G061200.1.v3.0	TATA-box	TATATA	815	6	+	Arabidopsis thaliana	core promoter element around -30 of transcription start
Potri.001G061200.1.v3.0	TATA-box	ATATAA	816	6	+	Brassica oleracea	core promoter element around -30 of transcription start
Potri.001G061200.1.v3.0	TATA-box	TATA	817	4	+	Arabidopsis thaliana	core promoter element around -30 of transcription start
Potri.001G061200.1.v3.0	TATA-box	TATAA	827	5	-	Arabidopsis thaliana	core promoter element around -30 of transcription start
Potri.001G061200.1.v3.0	TATA-box	TATA	828	4	+	Arabidopsis thaliana	core promoter element around -30 of transcription start
Potri.001G061200.1.v3.0	TATA-box	TACAAAA	863	7	+	Oryza sativa	core promoter element around -30 of transcription start
Potri.001G061200.1.v3.0	TATA-box	TATTTAAA	956	8	+	Arabidopsis thaliana	core promoter element around -30 of transcription start
Potri.001G061200.1.v3.0	TATA-box	ATTATA	971	6	+	Brassica napus	core promoter element around -30 of transcription start
Potri.001G061200.1.v3.0	TATA-box	TATAA	972	5	-	Arabidopsis thaliana	core promoter element around -30 of transcription start
Potri.001G061200.1.v3.0	TATA-box	TATA	973	4	+	Arabidopsis thaliana	core promoter element around -30 of transcription start
Potri.001G061200.1.v3.0	TATA-box	TATA	1026	4	-	Arabidopsis thaliana	core promoter element around -30 of transcription start
Potri.001G061200.1.v3.0	TATA-box	TATA	1163	4	-	Arabidopsis thaliana	core promoter element around -30 of transcription start
Potri.001G061200.1.v3.0	TATA-box	TATA	1217	4	-	Arabidopsis thaliana	core promoter element around -30 of transcription start
Potri.001G061200.1.v3.0	TATA-box	ATATAA	1339	6	+	Brassica oleracea	core promoter element around -30 of transcription start
Potri.001G061200.1.v3.0	TATA-box	TATA	1340	4	-	Arabidopsis thaliana	core promoter element around -30 of transcription start
Potri.001G061200.1.v3.0	TATA-box	ATTATA	1536	6	+	Brassica napus	core promoter element around -30 of transcription start
Potri.001G061200.1.v3.0	TATA-box	TATAA	1537	5	-	Arabidopsis thaliana	core promoter element around -30 of transcription start
Potri.001G061200.1.v3.0	TATA-box	TATA	1538	4	-	Arabidopsis thaliana	core promoter element around -30 of transcription start
Potri.001G061200.1.v3.0	TATA-box	TATA	1661	4	-	Arabidopsis thaliana	core promoter element around -30 of transcription start
Potri.001G061200.1.v3.0	TATA-box	TATA	1849	4	-	Arabidopsis thaliana	core promoter element around -30 of transcription start
Potri.001G061200.1.v3.0	TATA-box	TATA	1946	4	-	Arabidopsis thaliana	core promoter element around -30 of transcription start
Potri.001G061200.1.v3.0	GCN4_motif	TGAGTCA	121	7	-	Oryza sativa	cis-regulatory element involved in endosperm expression
Potri.001G061200.1.v3.0	ACE	GACACGTATG	1446	9	+	Petroselinum crispum	cis-acting element involved in light responsiveness
Potri.001G061200.1.v3.0	STRE	AGGGG	1309	5	+	Arabidopsis thaliana
Potri.001G061200.1.v3.0	STRE	AGGGG	1622	5	-	Arabidopsis thaliana
Potri.001G061200.1.v3.0	STRE	AGGGG	1729	5	-	Arabidopsis thaliana
Potri.001G061200.1.v3.0	Unnamed__4	CTCC	103	4	-	Petroselinum hortense
Potri.001G061200.1.v3.0	Unnamed__4	CTCC	1213	4	+	Petroselinum hortense
Potri.001G061200.1.v3.0	Unnamed__4	CTCC	1596	4	-	Petroselinum hortense
Potri.001G061200.1.v3.0	Unnamed__4	CTCC	1625	4	+	Petroselinum hortense
Potri.001G061200.1.v3.0	Unnamed__4	CTCC	1630	4	+	Petroselinum hortense
Potri.001G061200.1.v3.0	Unnamed__4	CTCC	1639	4	+	Petroselinum hortense
Potri.001G061200.1.v3.0	Unnamed__4	CTCC	1727	4	+	Petroselinum hortense
Potri.001G061200.1.v3.0	Unnamed__4	CTCC	1775	4	+	Petroselinum hortense
Potri.001G061200.1.v3.0	Unnamed__4	CTCC	1897	4	+	Petroselinum hortense
Potri.001G061200.1.v3.0	Unnamed__4	CTCC	1911	4	-	Petroselinum hortense
Potri.001G061200.1.v3.0	TATA	TATAAAAT	1340	8	+	Arabidopsis thaliana
Potri.001G061200.1.v3.0	MYC	CATGTG	172	6	+	Arabidopsis thaliana
Potri.001G061200.1.v3.0	MYC	CATTTG	1083	6	+	Arabidopsis thaliana
Potri.001G061200.1.v3.0	MYC	CATGTG	1252	6	+	Arabidopsis thaliana
Potri.001G061200.1.v3.0	ARE	AAACCA	1070	6	+	Zea mays	cis-acting regulatory element essential for the anaerobic induction
Potri.001G061200.1.v3.0	ARE	AAACCA	1460	6	-	Zea mays	cis-acting regulatory element essential for the anaerobic induction
Potri.001G061200.1.v3.0		motif_sequence	132	4	-	organism	short_function
Potri.001G061200.1.v3.0		motif_sequence	161	4	+	organism	short_function
Potri.001G061200.1.v3.0		motif_sequence	1183	4	-	organism	short_function
Potri.001G061200.1.v3.0		motif_sequence	1211	4	+	organism	short_function
Potri.001G061200.1.v3.0		motif_sequence	1369	4	-	organism	short_function
Potri.001G061200.1.v3.0		motif_sequence	1422	4	-	organism	short_function
Potri.001G061200.1.v3.0		motif_sequence	1493	4	-	organism	short_function
Potri.001G061200.1.v3.0		motif_sequence	1628	4	+	organism	short_function
Potri.001G061200.1.v3.0		motif_sequence	1773	4	+	organism	short_function
Potri.001G061200.1.v3.0		motif_sequence	1933	4	-	organism	short_function
Potri.001G061200.1.v3.0	MYB	TAACCA	451	6	-	Arabidopsis thaliana
Potri.001G061200.1.v3.0	MYB	CAACCA	487	6	-	Arabidopsis thaliana
Potri.001G061200.1.v3.0	W box	TTGACC	187	6	+	Arabidopsis thaliana
Potri.001G061200.1.v3.0	RY-element	CATGCATG	1151	8	-	Helianthus annuus	cis-acting regulatory element involved in seed-specific regulation
Potri.001G061200.1.v3.0	AE-box	AGAAACAA	70	8	-	Arabidopsis thaliana	part of a module for light response
Potri.001G061200.1.v3.0	AE-box	AGAAACAA	443	8	-	Arabidopsis thaliana	part of a module for light response
Potri.001G061200.1.v3.0	AE-box	AGAAACAA	1086	8	-	Arabidopsis thaliana	part of a module for light response
Potri.001G061200.1.v3.0	AE-box	AGAAACAA	1497	8	+	Arabidopsis thaliana	part of a module for light response
Potri.001G061200.1.v3.0	TC-rich repeats	ATTCTCTAAC	459	10	-	Nicotiana tabacum	cis-acting element involved in defense and stress responsiveness
Potri.001G061200.1.v3.0	GATA-motif	AAGATAAGATT	1045	10	-	Arabidopsis thaliana	part of a light responsive element
Potri.001G061200.1.v3.0	GATA-motif	AAGGATAAGG	1047	9	-	Solanum tuberosum	part of a light responsive element
Potri.001G061200.1.v3.0	GATA-motif	AAGGATAAGG	1280	9	+	Solanum tuberosum	part of a light responsive element
Potri.001G061200.1.v3.0	GATA-motif	AAGGATAAGG	1286	9	+	Solanum tuberosum	part of a light responsive element
Potri.001G061200.1.v3.0	MYB-like sequence	TAACCA	451	6	-	Arabidopsis thaliana
Potri.001G061200.1.v3.0	3-AF1 binding site	TAAGAGAGGAA	1208	10	-	Solanum tuberosum	light responsive element
Potri.001G061200.1.v3.0	WRE3	CCACCT	1359	6	-	Pisum sativum
Potri.001G061200.1.v3.0	AAGAA-motif	GAAAGAA	781	7	+	Avena sativa
Potri.001G061200.1.v3.0	AAGAA-motif	GAAAGAA	1090	7	-	Avena sativa
Potri.001G061200.1.v3.0	Myb	TAACTG	1259	6	+	Arabidopsis thaliana
Potri.001G061200.1.v3.0	HD-Zip 1	CAAT(A/T)ATTG	1074	8.5	-	Arabidopsis thaliana	element involved in differentiation of the palisade mesophyll cells
Potri.001G061200.1.v3.0	GA-motif	ATAGATAA	1763	8	-	Arabidopsis thaliana	part of a light responsive element
Potri.001G061200.1.v3.0	P-box	CCTTTTG	1965	7	+	Oryza sativa	gibberellin-responsive element
Potri.001G061200.1.v3.0	CAAT-box	CAAT	4	4	-	Nicotiana glutinosa
Potri.001G061200.1.v3.0	CAAT-box	CAAT	16	4	-	Nicotiana glutinosa
Potri.001G061200.1.v3.0	CAAT-box	CAAT	34	4	+	Nicotiana glutinosa
Potri.001G061200.1.v3.0	CAAT-box	CAAT	47	4	+	Nicotiana glutinosa
Potri.001G061200.1.v3.0	CAAT-box	CAAAT	51	5	-	Pisum sativum	common cis-acting element in promoter and enhancer regions
Potri.001G061200.1.v3.0	CAAT-box	CAAT	154	4	+	Nicotiana glutinosa
Potri.001G061200.1.v3.0	CAAT-box	CAAAT	182	5	-	Pisum sativum	common cis-acting element in promoter and enhancer regions
Potri.001G061200.1.v3.0	CAAT-box	CAAT	325	4	+	Nicotiana glutinosa
Potri.001G061200.1.v3.0	CAAT-box	CAAAT	332	5	-	Pisum sativum	common cis-acting element in promoter and enhancer regions
Potri.001G061200.1.v3.0	CAAT-box	CAAT	439	4	+	Nicotiana glutinosa
Potri.001G061200.1.v3.0	CAAT-box	CAAAT	441	5	-	Pisum sativum	common cis-acting element in promoter and enhancer regions
Potri.001G061200.1.v3.0	CAAT-box	CAAT	456	4	-	Nicotiana glutinosa
Potri.001G061200.1.v3.0	CAAT-box	CAAT	494	4	+	Nicotiana glutinosa
Potri.001G061200.1.v3.0	CAAT-box	CAAT	512	4	-	Nicotiana glutinosa
Potri.001G061200.1.v3.0	CAAT-box	CAAT	689	4	-	Nicotiana glutinosa
Potri.001G061200.1.v3.0	CAAT-box	CCAAT	908	5	-	Arabidopsis thaliana	common cis-acting element in promoter and enhancer regions
Potri.001G061200.1.v3.0	CAAT-box	CAAT	918	4	-	Nicotiana glutinosa
Potri.001G061200.1.v3.0	CAAT-box	CAAT	969	4	+	Nicotiana glutinosa
Potri.001G061200.1.v3.0	CAAT-box	CAAAT	986	5	-	Pisum sativum	common cis-acting element in promoter and enhancer regions
Potri.001G061200.1.v3.0	CAAT-box	CAAT	998	4	+	Nicotiana glutinosa
Potri.001G061200.1.v3.0	CAAT-box	CAAAT	1063	5	+	Pisum sativum	common cis-acting element in promoter and enhancer regions
Potri.001G061200.1.v3.0	CAAT-box	CCAAT	1073	5	+	Arabidopsis thaliana	common cis-acting element in promoter and enhancer regions
Potri.001G061200.1.v3.0	CAAT-box	CAAT	1074	4	+	Nicotiana glutinosa
Potri.001G061200.1.v3.0	CAAT-box	CAAT	1079	4	-	Nicotiana glutinosa
Potri.001G061200.1.v3.0	CAAT-box	CAAAT	1084	5	-	Pisum sativum	common cis-acting element in promoter and enhancer regions
Potri.001G061200.1.v3.0	CAAT-box	CAAT	1129	4	-	Nicotiana glutinosa
Potri.001G061200.1.v3.0	CAAT-box	CAAT	1160	4	+	Nicotiana glutinosa
Potri.001G061200.1.v3.0	CAAT-box	CAAT	1175	4	+	Nicotiana glutinosa
Potri.001G061200.1.v3.0	CAAT-box	CAAT	1238	4	-	Nicotiana glutinosa
Potri.001G061200.1.v3.0	CAAT-box	CAAT	1346	4	-	Nicotiana glutinosa
Potri.001G061200.1.v3.0	CAAT-box	CCAAT	1593	5	-	Arabidopsis thaliana	common cis-acting element in promoter and enhancer regions
Potri.001G061200.1.v3.0	CAAT-box	CAAAT	1687	5	+	Pisum sativum	common cis-acting element in promoter and enhancer regions
Potri.001G061200.1.v3.0	CAAT-box	CAAT	1769	4	-	Nicotiana glutinosa
Potri.001G061200.1.v3.0	CAAT-box	CAAT	1888	4	-	Nicotiana glutinosa
Potri.001G061200.1.v3.0	CAAT-box	CCAAT	1899	5	+	Arabidopsis thaliana	common cis-acting element in promoter and enhancer regions
Potri.001G061200.1.v3.0	CAAT-box	CAAT	1900	4	+	Nicotiana glutinosa
Potri.001G061200.1.v3.0	I-box	AAGATAAGGCT	1045	10	-	Gossypium hirsutum	part of a light responsive element
Potri.001G061200.1.v3.0	I-box	AGATAAGG	1047	8	-	Triticum aestivum	part of a light responsive element
Potri.001G061200.1.v3.0	Unnamed__1	CGTGG	615	5	+	Zea mays
Potri.001G061200.1.v3.0	AT~TATA-box	TATATAAA	477	8	-	Arabidopsis thaliana
Potri.001G061200.1.v3.0	AT~TATA-box	TATATA	479	6	+	Arabidopsis thaliana
Potri.001G061200.1.v3.0	AT~TATA-box	TATATA	506	6	+	Arabidopsis thaliana
Potri.001G061200.1.v3.0	AT~TATA-box	TATATA	807	6	+	Arabidopsis thaliana
Potri.001G061200.1.v3.0	AT~TATA-box	TATATA	809	6	+	Arabidopsis thaliana
Potri.001G061200.1.v3.0	AT~TATA-box	TATATA	811	6	+	Arabidopsis thaliana
Potri.001G061200.1.v3.0	AT~TATA-box	TATATA	813	6	+	Arabidopsis thaliana
Potri.001G061200.1.v3.0	AT~TATA-box	TATATA	815	6	+	Arabidopsis thaliana
Potri.001G061200.1.v3.0	WUN-motif	TTATTACAT	549	9	-	Nicotiana glutinosa
Potri.001G061200.2.v3.0	MYB	TAACCA	451	6	-	Arabidopsis thaliana
Potri.001G061200.2.v3.0	MYB	CAACCA	487	6	-	Arabidopsis thaliana
Potri.001G061200.2.v3.0		motif_sequence	132	4	-	organism	short_function
Potri.001G061200.2.v3.0		motif_sequence	161	4	+	organism	short_function
Potri.001G061200.2.v3.0		motif_sequence	1183	4	-	organism	short_function
Potri.001G061200.2.v3.0		motif_sequence	1211	4	+	organism	short_function
Potri.001G061200.2.v3.0		motif_sequence	1369	4	-	organism	short_function
Potri.001G061200.2.v3.0		motif_sequence	1422	4	-	organism	short_function
Potri.001G061200.2.v3.0		motif_sequence	1493	4	-	organism	short_function
Potri.001G061200.2.v3.0		motif_sequence	1628	4	+	organism	short_function
Potri.001G061200.2.v3.0		motif_sequence	1773	4	+	organism	short_function
Potri.001G061200.2.v3.0		motif_sequence	1933	4	-	organism	short_function
Potri.001G061200.2.v3.0	MYC	CATGTG	172	6	+	Arabidopsis thaliana
Potri.001G061200.2.v3.0	MYC	CATTTG	1083	6	+	Arabidopsis thaliana
Potri.001G061200.2.v3.0	MYC	CATGTG	1252	6	+	Arabidopsis thaliana
Potri.001G061200.2.v3.0	ARE	AAACCA	1070	6	+	Zea mays	cis-acting regulatory element essential for the anaerobic induction
Potri.001G061200.2.v3.0	ARE	AAACCA	1460	6	-	Zea mays	cis-acting regulatory element essential for the anaerobic induction
Potri.001G061200.2.v3.0	AE-box	AGAAACAA	70	8	-	Arabidopsis thaliana	part of a module for light response
Potri.001G061200.2.v3.0	AE-box	AGAAACAA	443	8	-	Arabidopsis thaliana	part of a module for light response
Potri.001G061200.2.v3.0	AE-box	AGAAACAA	1086	8	-	Arabidopsis thaliana	part of a module for light response
Potri.001G061200.2.v3.0	AE-box	AGAAACAA	1497	8	+	Arabidopsis thaliana	part of a module for light response
Potri.001G061200.2.v3.0	TC-rich repeats	ATTCTCTAAC	459	10	-	Nicotiana tabacum	cis-acting element involved in defense and stress responsiveness
Potri.001G061200.2.v3.0	RY-element	CATGCATG	1151	8	-	Helianthus annuus	cis-acting regulatory element involved in seed-specific regulation
Potri.001G061200.2.v3.0	W box	TTGACC	187	6	+	Arabidopsis thaliana
Potri.001G061200.2.v3.0	MYB-like sequence	TAACCA	451	6	-	Arabidopsis thaliana
Potri.001G061200.2.v3.0	3-AF1 binding site	TAAGAGAGGAA	1208	10	-	Solanum tuberosum	light responsive element
Potri.001G061200.2.v3.0	GATA-motif	AAGATAAGATT	1045	10	-	Arabidopsis thaliana	part of a light responsive element
Potri.001G061200.2.v3.0	GATA-motif	AAGGATAAGG	1047	9	-	Solanum tuberosum	part of a light responsive element
Potri.001G061200.2.v3.0	GATA-motif	AAGGATAAGG	1280	9	+	Solanum tuberosum	part of a light responsive element
Potri.001G061200.2.v3.0	GATA-motif	AAGGATAAGG	1286	9	+	Solanum tuberosum	part of a light responsive element
Potri.001G061200.2.v3.0	WRE3	CCACCT	1359	6	-	Pisum sativum
Potri.001G061200.2.v3.0	TATA-box	TATAAAA	226	7	-	Pisum sativum	core promoter element around -30 of transcription start
Potri.001G061200.2.v3.0	TATA-box	TATAAA	227	6	-	Helianthus annuus	core promoter element around -30 of transcription start
Potri.001G061200.2.v3.0	TATA-box	TATAA	228	5	-	Arabidopsis thaliana	core promoter element around -30 of transcription start
Potri.001G061200.2.v3.0	TATA-box	TATA	229	4	+	Arabidopsis thaliana	core promoter element around -30 of transcription start
Potri.001G061200.2.v3.0	TATA-box	TATA	346	4	+	Arabidopsis thaliana	core promoter element around -30 of transcription start
Potri.001G061200.2.v3.0	TATA-box	ccTATAAAaa	359	9	-	Arabidopsis thaliana	core promoter element around -30 of transcription start
Potri.001G061200.2.v3.0	TATA-box	TATTTAAA	387	8	+	Arabidopsis thaliana	core promoter element around -30 of transcription start
Potri.001G061200.2.v3.0	TATA-box	TATTTAAA	389	8	-	Arabidopsis thaliana	core promoter element around -30 of transcription start
Potri.001G061200.2.v3.0	TATA-box	taTATAAAtc	475	9	-	Arabidopsis thaliana	core promoter element around -30 of transcription start
Potri.001G061200.2.v3.0	TATA-box	TATAAAT	476	7	-	Brassica juncea	core promoter element around -30 of transcription start
Potri.001G061200.2.v3.0	TATA-box	TATAAA	477	6	-	Helianthus annuus	core promoter element around -30 of transcription start
Potri.001G061200.2.v3.0	TATA-box	TATATAA	478	7	-	Arabidopsis thaliana	core promoter element around -30 of transcription start
Potri.001G061200.2.v3.0	TATA-box	TATATA	479	6	+	Arabidopsis thaliana	core promoter element around -30 of transcription start
Potri.001G061200.2.v3.0	TATA-box	ATATAA	480	6	+	Brassica oleracea	core promoter element around -30 of transcription start
Potri.001G061200.2.v3.0	TATA-box	TATA	481	4	+	Arabidopsis thaliana	core promoter element around -30 of transcription start
Potri.001G061200.2.v3.0	TATA-box	ATTATA	504	6	+	Brassica napus	core promoter element around -30 of transcription start
Potri.001G061200.2.v3.0	TATA-box	TATATAA	505	7	-	Arabidopsis thaliana	core promoter element around -30 of transcription start
Potri.001G061200.2.v3.0	TATA-box	TATATA	506	6	+	Arabidopsis thaliana	core promoter element around -30 of transcription start
Potri.001G061200.2.v3.0	TATA-box	ATATAA	507	6	+	Brassica oleracea	core promoter element around -30 of transcription start
Potri.001G061200.2.v3.0	TATA-box	TATA	508	4	+	Arabidopsis thaliana	core promoter element around -30 of transcription start
Potri.001G061200.2.v3.0	TATA-box	ATTATA	606	6	+	Brassica napus	core promoter element around -30 of transcription start
Potri.001G061200.2.v3.0	TATA-box	TATAA	607	5	-	Arabidopsis thaliana	core promoter element around -30 of transcription start
Potri.001G061200.2.v3.0	TATA-box	TATA	608	4	+	Arabidopsis thaliana	core promoter element around -30 of transcription start
Potri.001G061200.2.v3.0	TATA-box	TATA	650	4	+	Arabidopsis thaliana	core promoter element around -30 of transcription start
Potri.001G061200.2.v3.0	TATA-box	ccTATAAAaa	669	9	-	Arabidopsis thaliana	core promoter element around -30 of transcription start
Potri.001G061200.2.v3.0	TATA-box	TATAAAA	670	7	-	Pisum sativum	core promoter element around -30 of transcription start
Potri.001G061200.2.v3.0	TATA-box	TATAAA	671	6	-	Helianthus annuus	core promoter element around -30 of transcription start
Potri.001G061200.2.v3.0	TATA-box	TATAA	672	5	-	Arabidopsis thaliana	core promoter element around -30 of transcription start
Potri.001G061200.2.v3.0	TATA-box	TATA	673	4	+	Arabidopsis thaliana	core promoter element around -30 of transcription start
Potri.001G061200.2.v3.0	TATA-box	taTATAAAtc	805	9	-	Arabidopsis thaliana	core promoter element around -30 of transcription start
Potri.001G061200.2.v3.0	TATA-box	ATATAT	806	6	+	Brassica napus	core promoter element around -30 of transcription start
Potri.001G061200.2.v3.0	TATA-box	TATATA	807	6	+	Arabidopsis thaliana	core promoter element around -30 of transcription start
Potri.001G061200.2.v3.0	TATA-box	ATATAT	808	6	+	Brassica napus	core promoter element around -30 of transcription start
Potri.001G061200.2.v3.0	TATA-box	TATATA	809	6	+	Arabidopsis thaliana	core promoter element around -30 of transcription start
Potri.001G061200.2.v3.0	TATA-box	ATATAT	810	6	+	Brassica napus	core promoter element around -30 of transcription start
Potri.001G061200.2.v3.0	TATA-box	TATATA	811	6	+	Arabidopsis thaliana	core promoter element around -30 of transcription start
Potri.001G061200.2.v3.0	TATA-box	ATATAT	812	6	+	Brassica napus	core promoter element around -30 of transcription start
Potri.001G061200.2.v3.0	TATA-box	TATATA	813	6	+	Arabidopsis thaliana	core promoter element around -30 of transcription start
Potri.001G061200.2.v3.0	TATA-box	ATATAT	814	6	+	Brassica napus	core promoter element around -30 of transcription start
Potri.001G061200.2.v3.0	TATA-box	TATATA	815	6	+	Arabidopsis thaliana	core promoter element around -30 of transcription start
Potri.001G061200.2.v3.0	TATA-box	ATATAA	816	6	+	Brassica oleracea	core promoter element around -30 of transcription start
Potri.001G061200.2.v3.0	TATA-box	TATA	817	4	+	Arabidopsis thaliana	core promoter element around -30 of transcription start
Potri.001G061200.2.v3.0	TATA-box	TATAA	827	5	-	Arabidopsis thaliana	core promoter element around -30 of transcription start
Potri.001G061200.2.v3.0	TATA-box	TATA	828	4	+	Arabidopsis thaliana	core promoter element around -30 of transcription start
Potri.001G061200.2.v3.0	TATA-box	TACAAAA	863	7	+	Oryza sativa	core promoter element around -30 of transcription start
Potri.001G061200.2.v3.0	TATA-box	TATTTAAA	956	8	+	Arabidopsis thaliana	core promoter element around -30 of transcription start
Potri.001G061200.2.v3.0	TATA-box	ATTATA	971	6	+	Brassica napus	core promoter element around -30 of transcription start
Potri.001G061200.2.v3.0	TATA-box	TATAA	972	5	-	Arabidopsis thaliana	core promoter element around -30 of transcription start
Potri.001G061200.2.v3.0	TATA-box	TATA	973	4	+	Arabidopsis thaliana	core promoter element around -30 of transcription start
Potri.001G061200.2.v3.0	TATA-box	TATA	1026	4	-	Arabidopsis thaliana	core promoter element around -30 of transcription start
Potri.001G061200.2.v3.0	TATA-box	TATA	1163	4	-	Arabidopsis thaliana	core promoter element around -30 of transcription start
Potri.001G061200.2.v3.0	TATA-box	TATA	1217	4	-	Arabidopsis thaliana	core promoter element around -30 of transcription start
Potri.001G061200.2.v3.0	TATA-box	ATATAA	1339	6	+	Brassica oleracea	core promoter element around -30 of transcription start
Potri.001G061200.2.v3.0	TATA-box	TATA	1340	4	-	Arabidopsis thaliana	core promoter element around -30 of transcription start
Potri.001G061200.2.v3.0	TATA-box	ATTATA	1536	6	+	Brassica napus	core promoter element around -30 of transcription start
Potri.001G061200.2.v3.0	TATA-box	TATAA	1537	5	-	Arabidopsis thaliana	core promoter element around -30 of transcription start
Potri.001G061200.2.v3.0	TATA-box	TATA	1538	4	-	Arabidopsis thaliana	core promoter element around -30 of transcription start
Potri.001G061200.2.v3.0	TATA-box	TATA	1661	4	-	Arabidopsis thaliana	core promoter element around -30 of transcription start
Potri.001G061200.2.v3.0	TATA-box	TATA	1849	4	-	Arabidopsis thaliana	core promoter element around -30 of transcription start
Potri.001G061200.2.v3.0	TATA-box	TATA	1946	4	-	Arabidopsis thaliana	core promoter element around -30 of transcription start
Potri.001G061200.2.v3.0	AT-rich sequence	TAAAATACT	555	9	+	Pisum sativum	element for maximal elicitor-mediated activation (2copies)
Potri.001G061200.2.v3.0	GCN4_motif	TGAGTCA	121	7	-	Oryza sativa	cis-regulatory element involved in endosperm expression
Potri.001G061200.2.v3.0	STRE	AGGGG	1309	5	+	Arabidopsis thaliana
Potri.001G061200.2.v3.0	STRE	AGGGG	1622	5	-	Arabidopsis thaliana
Potri.001G061200.2.v3.0	STRE	AGGGG	1729	5	-	Arabidopsis thaliana
Potri.001G061200.2.v3.0	ACE	GACACGTATG	1446	9	+	Petroselinum crispum	cis-acting element involved in light responsiveness
Potri.001G061200.2.v3.0	TATA	TATAAAAT	1340	8	+	Arabidopsis thaliana
Potri.001G061200.2.v3.0	Unnamed__4	CTCC	103	4	-	Petroselinum hortense
Potri.001G061200.2.v3.0	Unnamed__4	CTCC	1213	4	+	Petroselinum hortense
Potri.001G061200.2.v3.0	Unnamed__4	CTCC	1596	4	-	Petroselinum hortense
Potri.001G061200.2.v3.0	Unnamed__4	CTCC	1625	4	+	Petroselinum hortense
Potri.001G061200.2.v3.0	Unnamed__4	CTCC	1630	4	+	Petroselinum hortense
Potri.001G061200.2.v3.0	Unnamed__4	CTCC	1639	4	+	Petroselinum hortense
Potri.001G061200.2.v3.0	Unnamed__4	CTCC	1727	4	+	Petroselinum hortense
Potri.001G061200.2.v3.0	Unnamed__4	CTCC	1775	4	+	Petroselinum hortense
Potri.001G061200.2.v3.0	Unnamed__4	CTCC	1897	4	+	Petroselinum hortense
Potri.001G061200.2.v3.0	Unnamed__4	CTCC	1911	4	-	Petroselinum hortense
Potri.001G061200.2.v3.0	I-box	AAGATAAGGCT	1045	10	-	Gossypium hirsutum	part of a light responsive element
Potri.001G061200.2.v3.0	I-box	AGATAAGG	1047	8	-	Triticum aestivum	part of a light responsive element
Potri.001G061200.2.v3.0	CAAT-box	CAAT	4	4	-	Nicotiana glutinosa
Potri.001G061200.2.v3.0	CAAT-box	CAAT	16	4	-	Nicotiana glutinosa
Potri.001G061200.2.v3.0	CAAT-box	CAAT	34	4	+	Nicotiana glutinosa
Potri.001G061200.2.v3.0	CAAT-box	CAAT	47	4	+	Nicotiana glutinosa
Potri.001G061200.2.v3.0	CAAT-box	CAAAT	51	5	-	Pisum sativum	common cis-acting element in promoter and enhancer regions
Potri.001G061200.2.v3.0	CAAT-box	CAAT	154	4	+	Nicotiana glutinosa
Potri.001G061200.2.v3.0	CAAT-box	CAAAT	182	5	-	Pisum sativum	common cis-acting element in promoter and enhancer regions
Potri.001G061200.2.v3.0	CAAT-box	CAAT	325	4	+	Nicotiana glutinosa
Potri.001G061200.2.v3.0	CAAT-box	CAAAT	332	5	-	Pisum sativum	common cis-acting element in promoter and enhancer regions
Potri.001G061200.2.v3.0	CAAT-box	CAAT	439	4	+	Nicotiana glutinosa
Potri.001G061200.2.v3.0	CAAT-box	CAAAT	441	5	-	Pisum sativum	common cis-acting element in promoter and enhancer regions
Potri.001G061200.2.v3.0	CAAT-box	CAAT	456	4	-	Nicotiana glutinosa
Potri.001G061200.2.v3.0	CAAT-box	CAAT	494	4	+	Nicotiana glutinosa
Potri.001G061200.2.v3.0	CAAT-box	CAAT	512	4	-	Nicotiana glutinosa
Potri.001G061200.2.v3.0	CAAT-box	CAAT	689	4	-	Nicotiana glutinosa
Potri.001G061200.2.v3.0	CAAT-box	CCAAT	908	5	-	Arabidopsis thaliana	common cis-acting element in promoter and enhancer regions
Potri.001G061200.2.v3.0	CAAT-box	CAAT	918	4	-	Nicotiana glutinosa
Potri.001G061200.2.v3.0	CAAT-box	CAAT	969	4	+	Nicotiana glutinosa
Potri.001G061200.2.v3.0	CAAT-box	CAAAT	986	5	-	Pisum sativum	common cis-acting element in promoter and enhancer regions
Potri.001G061200.2.v3.0	CAAT-box	CAAT	998	4	+	Nicotiana glutinosa
Potri.001G061200.2.v3.0	CAAT-box	CAAAT	1063	5	+	Pisum sativum	common cis-acting element in promoter and enhancer regions
Potri.001G061200.2.v3.0	CAAT-box	CCAAT	1073	5	+	Arabidopsis thaliana	common cis-acting element in promoter and enhancer regions
Potri.001G061200.2.v3.0	CAAT-box	CAAT	1074	4	+	Nicotiana glutinosa
Potri.001G061200.2.v3.0	CAAT-box	CAAT	1079	4	-	Nicotiana glutinosa
Potri.001G061200.2.v3.0	CAAT-box	CAAAT	1084	5	-	Pisum sativum	common cis-acting element in promoter and enhancer regions
Potri.001G061200.2.v3.0	CAAT-box	CAAT	1129	4	-	Nicotiana glutinosa
Potri.001G061200.2.v3.0	CAAT-box	CAAT	1160	4	+	Nicotiana glutinosa
Potri.001G061200.2.v3.0	CAAT-box	CAAT	1175	4	+	Nicotiana glutinosa
Potri.001G061200.2.v3.0	CAAT-box	CAAT	1238	4	-	Nicotiana glutinosa
Potri.001G061200.2.v3.0	CAAT-box	CAAT	1346	4	-	Nicotiana glutinosa
Potri.001G061200.2.v3.0	CAAT-box	CCAAT	1593	5	-	Arabidopsis thaliana	common cis-acting element in promoter and enhancer regions
Potri.001G061200.2.v3.0	CAAT-box	CAAAT	1687	5	+	Pisum sativum	common cis-acting element in promoter and enhancer regions
Potri.001G061200.2.v3.0	CAAT-box	CAAT	1769	4	-	Nicotiana glutinosa
Potri.001G061200.2.v3.0	CAAT-box	CAAT	1888	4	-	Nicotiana glutinosa
Potri.001G061200.2.v3.0	CAAT-box	CCAAT	1899	5	+	Arabidopsis thaliana	common cis-acting element in promoter and enhancer regions
Potri.001G061200.2.v3.0	CAAT-box	CAAT	1900	4	+	Nicotiana glutinosa
Potri.001G061200.2.v3.0	AT~TATA-box	TATATAAA	477	8	-	Arabidopsis thaliana
Potri.001G061200.2.v3.0	AT~TATA-box	TATATA	479	6	+	Arabidopsis thaliana
Potri.001G061200.2.v3.0	AT~TATA-box	TATATA	506	6	+	Arabidopsis thaliana
Potri.001G061200.2.v3.0	AT~TATA-box	TATATA	807	6	+	Arabidopsis thaliana
Potri.001G061200.2.v3.0	AT~TATA-box	TATATA	809	6	+	Arabidopsis thaliana
Potri.001G061200.2.v3.0	AT~TATA-box	TATATA	811	6	+	Arabidopsis thaliana
Potri.001G061200.2.v3.0	AT~TATA-box	TATATA	813	6	+	Arabidopsis thaliana
Potri.001G061200.2.v3.0	AT~TATA-box	TATATA	815	6	+	Arabidopsis thaliana
Potri.001G061200.2.v3.0	Unnamed__1	CGTGG	615	5	+	Zea mays
Potri.001G061200.2.v3.0	WUN-motif	TTATTACAT	549	9	-	Nicotiana glutinosa
Potri.001G061200.2.v3.0	AAGAA-motif	GAAAGAA	781	7	+	Avena sativa
Potri.001G061200.2.v3.0	AAGAA-motif	GAAAGAA	1090	7	-	Avena sativa
Potri.001G061200.2.v3.0	Myb	TAACTG	1259	6	+	Arabidopsis thaliana
Potri.001G061200.2.v3.0	HD-Zip 1	CAAT(A/T)ATTG	1074	8.5	-	Arabidopsis thaliana	element involved in differentiation of the palisade mesophyll cells
Potri.001G061200.2.v3.0	GA-motif	ATAGATAA	1763	8	-	Arabidopsis thaliana	part of a light responsive element
Potri.001G061200.2.v3.0	P-box	CCTTTTG	1965	7	+	Oryza sativa	gibberellin-responsive element
Potri.001G061200.3.v3.0	TATA	TATAAAAT	757	8	+	Arabidopsis thaliana
Potri.001G061200.3.v3.0	TATC-box	TATCCCA	1896	7	+	Oryza sativa	cis-acting element involved in gibberellin-responsiveness
Potri.001G061200.3.v3.0	Unnamed__4	CTCC	630	4	+	Petroselinum hortense
Potri.001G061200.3.v3.0	Unnamed__4	CTCC	1013	4	-	Petroselinum hortense
Potri.001G061200.3.v3.0	Unnamed__4	CTCC	1042	4	+	Petroselinum hortense
Potri.001G061200.3.v3.0	Unnamed__4	CTCC	1047	4	+	Petroselinum hortense
Potri.001G061200.3.v3.0	Unnamed__4	CTCC	1056	4	+	Petroselinum hortense
Potri.001G061200.3.v3.0	Unnamed__4	CTCC	1144	4	+	Petroselinum hortense
Potri.001G061200.3.v3.0	Unnamed__4	CTCC	1192	4	+	Petroselinum hortense
Potri.001G061200.3.v3.0	Unnamed__4	CTCC	1314	4	+	Petroselinum hortense
Potri.001G061200.3.v3.0	Unnamed__4	CTCC	1328	4	-	Petroselinum hortense
Potri.001G061200.3.v3.0	Unnamed__4	CTCC	1420	4	-	Petroselinum hortense
Potri.001G061200.3.v3.0	Unnamed__4	CTCC	1461	4	+	Petroselinum hortense
Potri.001G061200.3.v3.0	Unnamed__4	CTCC	1492	4	-	Petroselinum hortense
Potri.001G061200.3.v3.0	Unnamed__4	CTCC	1856	4	-	Petroselinum hortense
Potri.001G061200.3.v3.0	STRE	AGGGG	726	5	+	Arabidopsis thaliana
Potri.001G061200.3.v3.0	STRE	AGGGG	1039	5	-	Arabidopsis thaliana
Potri.001G061200.3.v3.0	STRE	AGGGG	1146	5	-	Arabidopsis thaliana
Potri.001G061200.3.v3.0	STRE	AGGGG	1534	5	-	Arabidopsis thaliana
Potri.001G061200.3.v3.0	GARE-motif	TCTGTTG	1482	7	-	Brassica oleracea	gibberellin-responsive element
Potri.001G061200.3.v3.0	GARE-motif	TCTGTTG	1916	7	-	Brassica oleracea	gibberellin-responsive element
Potri.001G061200.3.v3.0	MBS	CAACTG	1948	6	+	Arabidopsis thaliana	MYB binding site involved in drought-inducibility
Potri.001G061200.3.v3.0	ACE	GACACGTATG	863	9	+	Petroselinum crispum	cis-acting element involved in light responsiveness
Potri.001G061200.3.v3.0	Myb-binding site	CAACAG	1482	6	+	Nicotiana tabacum
Potri.001G061200.3.v3.0	Myb-binding site	CAACAG	1916	6	+	Nicotiana tabacum
Potri.001G061200.3.v3.0	TATA-box	ATTATA	23	6	+	Brassica napus	core promoter element around -30 of transcription start
Potri.001G061200.3.v3.0	TATA-box	TATAA	24	5	-	Arabidopsis thaliana	core promoter element around -30 of transcription start
Potri.001G061200.3.v3.0	TATA-box	TATA	25	4	+	Arabidopsis thaliana	core promoter element around -30 of transcription start
Potri.001G061200.3.v3.0	TATA-box	TATA	67	4	+	Arabidopsis thaliana	core promoter element around -30 of transcription start
Potri.001G061200.3.v3.0	TATA-box	ccTATAAAaa	86	9	-	Arabidopsis thaliana	core promoter element around -30 of transcription start
Potri.001G061200.3.v3.0	TATA-box	TATAAAA	87	7	-	Pisum sativum	core promoter element around -30 of transcription start
Potri.001G061200.3.v3.0	TATA-box	TATAAA	88	6	-	Helianthus annuus	core promoter element around -30 of transcription start
Potri.001G061200.3.v3.0	TATA-box	TATAA	89	5	-	Arabidopsis thaliana	core promoter element around -30 of transcription start
Potri.001G061200.3.v3.0	TATA-box	TATA	90	4	+	Arabidopsis thaliana	core promoter element around -30 of transcription start
Potri.001G061200.3.v3.0	TATA-box	taTATAAAtc	222	9	-	Arabidopsis thaliana	core promoter element around -30 of transcription start
Potri.001G061200.3.v3.0	TATA-box	ATATAT	223	6	+	Brassica napus	core promoter element around -30 of transcription start
Potri.001G061200.3.v3.0	TATA-box	TATATA	224	6	+	Arabidopsis thaliana	core promoter element around -30 of transcription start
Potri.001G061200.3.v3.0	TATA-box	ATATAT	225	6	+	Brassica napus	core promoter element around -30 of transcription start
Potri.001G061200.3.v3.0	TATA-box	TATATA	226	6	+	Arabidopsis thaliana	core promoter element around -30 of transcription start
Potri.001G061200.3.v3.0	TATA-box	ATATAT	227	6	+	Brassica napus	core promoter element around -30 of transcription start
Potri.001G061200.3.v3.0	TATA-box	TATATA	228	6	+	Arabidopsis thaliana	core promoter element around -30 of transcription start
Potri.001G061200.3.v3.0	TATA-box	ATATAT	229	6	+	Brassica napus	core promoter element around -30 of transcription start
Potri.001G061200.3.v3.0	TATA-box	TATATA	230	6	+	Arabidopsis thaliana	core promoter element around -30 of transcription start
Potri.001G061200.3.v3.0	TATA-box	ATATAT	231	6	+	Brassica napus	core promoter element around -30 of transcription start
Potri.001G061200.3.v3.0	TATA-box	TATATA	232	6	+	Arabidopsis thaliana	core promoter element around -30 of transcription start
Potri.001G061200.3.v3.0	TATA-box	ATATAA	233	6	+	Brassica oleracea	core promoter element around -30 of transcription start
Potri.001G061200.3.v3.0	TATA-box	TATA	234	4	+	Arabidopsis thaliana	core promoter element around -30 of transcription start
Potri.001G061200.3.v3.0	TATA-box	TATAA	244	5	-	Arabidopsis thaliana	core promoter element around -30 of transcription start
Potri.001G061200.3.v3.0	TATA-box	TATA	245	4	+	Arabidopsis thaliana	core promoter element around -30 of transcription start
Potri.001G061200.3.v3.0	TATA-box	TACAAAA	280	7	+	Oryza sativa	core promoter element around -30 of transcription start
Potri.001G061200.3.v3.0	TATA-box	TATTTAAA	373	8	+	Arabidopsis thaliana	core promoter element around -30 of transcription start
Potri.001G061200.3.v3.0	TATA-box	ATTATA	388	6	+	Brassica napus	core promoter element around -30 of transcription start
Potri.001G061200.3.v3.0	TATA-box	TATAA	389	5	-	Arabidopsis thaliana	core promoter element around -30 of transcription start
Potri.001G061200.3.v3.0	TATA-box	TATA	390	4	+	Arabidopsis thaliana	core promoter element around -30 of transcription start
Potri.001G061200.3.v3.0	TATA-box	TATA	443	4	+	Arabidopsis thaliana	core promoter element around -30 of transcription start
Potri.001G061200.3.v3.0	TATA-box	TATA	580	4	+	Arabidopsis thaliana	core promoter element around -30 of transcription start
Potri.001G061200.3.v3.0	TATA-box	TATA	634	4	+	Arabidopsis thaliana	core promoter element around -30 of transcription start
Potri.001G061200.3.v3.0	TATA-box	ATATAA	756	6	+	Brassica oleracea	core promoter element around -30 of transcription start
Potri.001G061200.3.v3.0	TATA-box	TATA	757	4	+	Arabidopsis thaliana	core promoter element around -30 of transcription start
Potri.001G061200.3.v3.0	TATA-box	ATTATA	953	6	+	Brassica napus	core promoter element around -30 of transcription start
Potri.001G061200.3.v3.0	TATA-box	TATAA	954	5	-	Arabidopsis thaliana	core promoter element around -30 of transcription start
Potri.001G061200.3.v3.0	TATA-box	TATA	955	4	+	Arabidopsis thaliana	core promoter element around -30 of transcription start
Potri.001G061200.3.v3.0	TATA-box	TATA	1078	4	-	Arabidopsis thaliana	core promoter element around -30 of transcription start
Potri.001G061200.3.v3.0	TATA-box	TATA	1266	4	-	Arabidopsis thaliana	core promoter element around -30 of transcription start
Potri.001G061200.3.v3.0	TATA-box	TATA	1363	4	-	Arabidopsis thaliana	core promoter element around -30 of transcription start
Potri.001G061200.3.v3.0	TATA-box	TATA	1650	4	-	Arabidopsis thaliana	core promoter element around -30 of transcription start
Potri.001G061200.3.v3.0	TATA-box	ATATAT	1826	6	-	Brassica napus	core promoter element around -30 of transcription start
Potri.001G061200.3.v3.0	TATA-box	TATA	1827	4	-	Arabidopsis thaliana	core promoter element around -30 of transcription start
Potri.001G061200.3.v3.0	WRE3	CCACCT	776	6	-	Pisum sativum
Potri.001G061200.3.v3.0	3-AF1 binding site	TAAGAGAGGAA	625	10	-	Solanum tuberosum	light responsive element
Potri.001G061200.3.v3.0	GATA-motif	AAGATAAGATT	462	10	-	Arabidopsis thaliana	part of a light responsive element
Potri.001G061200.3.v3.0	GATA-motif	AAGGATAAGG	464	9	-	Solanum tuberosum	part of a light responsive element
Potri.001G061200.3.v3.0	GATA-motif	AAGGATAAGG	697	9	+	Solanum tuberosum	part of a light responsive element
Potri.001G061200.3.v3.0	GATA-motif	AAGGATAAGG	703	9	+	Solanum tuberosum	part of a light responsive element
Potri.001G061200.3.v3.0	AE-box	AGAAACAA	503	8	-	Arabidopsis thaliana	part of a module for light response
Potri.001G061200.3.v3.0	AE-box	AGAAACAA	914	8	+	Arabidopsis thaliana	part of a module for light response
Potri.001G061200.3.v3.0	RY-element	CATGCATG	568	8	+	Helianthus annuus	cis-acting regulatory element involved in seed-specific regulation
Potri.001G061200.3.v3.0	MYB	CAACAG	1482	6	+	Arabidopsis thaliana
Potri.001G061200.3.v3.0	MYB	CAACCA	1624	6	+	Arabidopsis thaliana
Potri.001G061200.3.v3.0	MYB	CAACAG	1916	6	+	Arabidopsis thaliana
Potri.001G061200.3.v3.0		motif_sequence	600	4	-	organism	short_function
Potri.001G061200.3.v3.0		motif_sequence	628	4	+	organism	short_function
Potri.001G061200.3.v3.0		motif_sequence	786	4	-	organism	short_function
Potri.001G061200.3.v3.0		motif_sequence	839	4	-	organism	short_function
Potri.001G061200.3.v3.0		motif_sequence	910	4	-	organism	short_function
Potri.001G061200.3.v3.0		motif_sequence	1045	4	+	organism	short_function
Potri.001G061200.3.v3.0		motif_sequence	1190	4	+	organism	short_function
Potri.001G061200.3.v3.0		motif_sequence	1350	4	-	organism	short_function
Potri.001G061200.3.v3.0		motif_sequence	1513	4	-	organism	short_function
Potri.001G061200.3.v3.0		motif_sequence	1802	4	-	organism	short_function
Potri.001G061200.3.v3.0		motif_sequence	1818	4	+	organism	short_function
Potri.001G061200.3.v3.0	MYC	CATTTG	500	6	+	Arabidopsis thaliana
Potri.001G061200.3.v3.0	MYC	CATGTG	669	6	+	Arabidopsis thaliana
Potri.001G061200.3.v3.0	MYC	CATGTG	1755	6	+	Arabidopsis thaliana
Potri.001G061200.3.v3.0	ARE	AAACCA	487	6	+	Zea mays	cis-acting regulatory element essential for the anaerobic induction
Potri.001G061200.3.v3.0	ARE	AAACCA	877	6	-	Zea mays	cis-acting regulatory element essential for the anaerobic induction
Potri.001G061200.3.v3.0	ARE	AAACCA	1738	6	+	Zea mays	cis-acting regulatory element essential for the anaerobic induction
Potri.001G061200.3.v3.0	P-box	CCTTTTG	1382	7	+	Oryza sativa	gibberellin-responsive element
Potri.001G061200.3.v3.0	MRE	AACCTAA	1470	7	-	Petroselinum crispum	MYB binding site involved in light responsiveness
Potri.001G061200.3.v3.0	HD-Zip 1	CAAT(A/T)ATTG	491	8.5	+	Arabidopsis thaliana	element involved in differentiation of the palisade mesophyll cells
Potri.001G061200.3.v3.0	GA-motif	ATAGATAA	1180	8	-	Arabidopsis thaliana	part of a light responsive element
Potri.001G061200.3.v3.0	AAGAA-motif	GAAAGAA	198	7	+	Avena sativa
Potri.001G061200.3.v3.0	AAGAA-motif	GAAAGAA	507	7	-	Avena sativa
Potri.001G061200.3.v3.0	Myb	TAACTG	676	6	+	Arabidopsis thaliana
Potri.001G061200.3.v3.0	Myb	CAACTG	1948	6	+	Arabidopsis thaliana
Potri.001G061200.3.v3.0	WUN-motif	CCATTTCAA	1641	9	-	Nicotiana glutinosa
Potri.001G061200.3.v3.0	AT~TATA-box	TATATA	224	6	+	Arabidopsis thaliana
Potri.001G061200.3.v3.0	AT~TATA-box	TATATA	226	6	+	Arabidopsis thaliana
Potri.001G061200.3.v3.0	AT~TATA-box	TATATA	228	6	+	Arabidopsis thaliana
Potri.001G061200.3.v3.0	AT~TATA-box	TATATA	230	6	+	Arabidopsis thaliana
Potri.001G061200.3.v3.0	AT~TATA-box	TATATA	232	6	+	Arabidopsis thaliana
Potri.001G061200.3.v3.0	Unnamed__1	CGTGG	32	5	+	Zea mays
Potri.001G061200.3.v3.0	I-box	AAGATAAGGCT	462	10	-	Gossypium hirsutum	part of a light responsive element
Potri.001G061200.3.v3.0	I-box	AGATAAGG	464	8	-	Triticum aestivum	part of a light responsive element
Potri.001G061200.3.v3.0	CAAT-box	CAAT	106	4	-	Nicotiana glutinosa
Potri.001G061200.3.v3.0	CAAT-box	CCAAT	325	5	-	Arabidopsis thaliana	common cis-acting element in promoter and enhancer regions
Potri.001G061200.3.v3.0	CAAT-box	CAAT	335	4	-	Nicotiana glutinosa
Potri.001G061200.3.v3.0	CAAT-box	CAAT	386	4	+	Nicotiana glutinosa
Potri.001G061200.3.v3.0	CAAT-box	CAAAT	403	5	-	Pisum sativum	common cis-acting element in promoter and enhancer regions
Potri.001G061200.3.v3.0	CAAT-box	CAAT	415	4	+	Nicotiana glutinosa
Potri.001G061200.3.v3.0	CAAT-box	CAAAT	480	5	+	Pisum sativum	common cis-acting element in promoter and enhancer regions
Potri.001G061200.3.v3.0	CAAT-box	CCAAT	490	5	+	Arabidopsis thaliana	common cis-acting element in promoter and enhancer regions
Potri.001G061200.3.v3.0	CAAT-box	CAAT	491	4	+	Nicotiana glutinosa
Potri.001G061200.3.v3.0	CAAT-box	CAAT	496	4	-	Nicotiana glutinosa
Potri.001G061200.3.v3.0	CAAT-box	CAAAT	501	5	-	Pisum sativum	common cis-acting element in promoter and enhancer regions
Potri.001G061200.3.v3.0	CAAT-box	CAAT	546	4	-	Nicotiana glutinosa
Potri.001G061200.3.v3.0	CAAT-box	CAAT	577	4	+	Nicotiana glutinosa
Potri.001G061200.3.v3.0	CAAT-box	CAAT	592	4	+	Nicotiana glutinosa
Potri.001G061200.3.v3.0	CAAT-box	CAAT	655	4	-	Nicotiana glutinosa
Potri.001G061200.3.v3.0	CAAT-box	CAAT	763	4	-	Nicotiana glutinosa
Potri.001G061200.3.v3.0	CAAT-box	CCAAT	1010	5	-	Arabidopsis thaliana	common cis-acting element in promoter and enhancer regions
Potri.001G061200.3.v3.0	CAAT-box	CAAAT	1104	5	+	Pisum sativum	common cis-acting element in promoter and enhancer regions
Potri.001G061200.3.v3.0	CAAT-box	CAAT	1186	4	-	Nicotiana glutinosa
Potri.001G061200.3.v3.0	CAAT-box	CAAT	1305	4	-	Nicotiana glutinosa
Potri.001G061200.3.v3.0	CAAT-box	CCAAT	1316	5	+	Arabidopsis thaliana	common cis-acting element in promoter and enhancer regions
Potri.001G061200.3.v3.0	CAAT-box	CAAT	1317	4	+	Nicotiana glutinosa
Potri.001G061200.3.v3.0	CAAT-box	CAAT	1456	4	-	Nicotiana glutinosa
Potri.001G061200.3.v3.0	CAAT-box	CAAAT	1590	5	-	Pisum sativum	common cis-acting element in promoter and enhancer regions
Potri.001G061200.3.v3.0	CAAT-box	CAAT	1657	4	-	Nicotiana glutinosa
Potri.001G061200.3.v3.0	CAAT-box	CAAT	1663	4	-	Nicotiana glutinosa
Potri.001G061200.3.v3.0	CAAT-box	CAAT	1695	4	-	Nicotiana glutinosa
Potri.001G061200.3.v3.0	CAAT-box	CAAT	1732	4	+	Nicotiana glutinosa
Potri.001G061200.3.v3.0	CAAT-box	CAAT	1749	4	+	Nicotiana glutinosa
Potri.001G061200.3.v3.0	CAAT-box	CAAAT	1852	5	-	Pisum sativum	common cis-acting element in promoter and enhancer regions
Potri.001G061200.3.v3.0	CAAT-box	CAAAT	1892	5	+	Pisum sativum	common cis-acting element in promoter and enhancer regions
Potri.001G061200.3.v3.0	CAAT-box	CCAAT	1900	5	+	Arabidopsis thaliana	common cis-acting element in promoter and enhancer regions
Potri.001G061200.3.v3.0	CAAT-box	CAAT	1901	4	+	Nicotiana glutinosa
Potri.001G061200.3.v3.0	CAAT-box	CAAAT	1965	5	+	Pisum sativum	common cis-acting element in promoter and enhancer regions
Potri.001G061200.3.v3.0	CAAT-box	CAAT	1968	4	-	Nicotiana glutinosa
Potri.001G061200.4.v3.0	MYB	TAACCA	451	6	-	Arabidopsis thaliana
Potri.001G061200.4.v3.0	MYB	CAACCA	487	6	-	Arabidopsis thaliana
Potri.001G061200.4.v3.0		motif_sequence	132	4	-	organism	short_function
Potri.001G061200.4.v3.0		motif_sequence	161	4	+	organism	short_function
Potri.001G061200.4.v3.0		motif_sequence	1183	4	-	organism	short_function
Potri.001G061200.4.v3.0		motif_sequence	1211	4	+	organism	short_function
Potri.001G061200.4.v3.0		motif_sequence	1369	4	-	organism	short_function
Potri.001G061200.4.v3.0		motif_sequence	1422	4	-	organism	short_function
Potri.001G061200.4.v3.0		motif_sequence	1493	4	-	organism	short_function
Potri.001G061200.4.v3.0		motif_sequence	1628	4	+	organism	short_function
Potri.001G061200.4.v3.0		motif_sequence	1773	4	+	organism	short_function
Potri.001G061200.4.v3.0		motif_sequence	1933	4	-	organism	short_function
Potri.001G061200.4.v3.0	MYC	CATGTG	172	6	+	Arabidopsis thaliana
Potri.001G061200.4.v3.0	MYC	CATTTG	1083	6	+	Arabidopsis thaliana
Potri.001G061200.4.v3.0	MYC	CATGTG	1252	6	+	Arabidopsis thaliana
Potri.001G061200.4.v3.0	ARE	AAACCA	1070	6	+	Zea mays	cis-acting regulatory element essential for the anaerobic induction
Potri.001G061200.4.v3.0	ARE	AAACCA	1460	6	-	Zea mays	cis-acting regulatory element essential for the anaerobic induction
Potri.001G061200.4.v3.0	AE-box	AGAAACAA	70	8	-	Arabidopsis thaliana	part of a module for light response
Potri.001G061200.4.v3.0	AE-box	AGAAACAA	443	8	-	Arabidopsis thaliana	part of a module for light response
Potri.001G061200.4.v3.0	AE-box	AGAAACAA	1086	8	-	Arabidopsis thaliana	part of a module for light response
Potri.001G061200.4.v3.0	AE-box	AGAAACAA	1497	8	+	Arabidopsis thaliana	part of a module for light response
Potri.001G061200.4.v3.0	TC-rich repeats	ATTCTCTAAC	459	10	-	Nicotiana tabacum	cis-acting element involved in defense and stress responsiveness
Potri.001G061200.4.v3.0	W box	TTGACC	187	6	+	Arabidopsis thaliana
Potri.001G061200.4.v3.0	RY-element	CATGCATG	1151	8	-	Helianthus annuus	cis-acting regulatory element involved in seed-specific regulation
Potri.001G061200.4.v3.0	MYB-like sequence	TAACCA	451	6	-	Arabidopsis thaliana
Potri.001G061200.4.v3.0	3-AF1 binding site	TAAGAGAGGAA	1208	10	-	Solanum tuberosum	light responsive element
Potri.001G061200.4.v3.0	GATA-motif	AAGATAAGATT	1045	10	-	Arabidopsis thaliana	part of a light responsive element
Potri.001G061200.4.v3.0	GATA-motif	AAGGATAAGG	1047	9	-	Solanum tuberosum	part of a light responsive element
Potri.001G061200.4.v3.0	GATA-motif	AAGGATAAGG	1280	9	+	Solanum tuberosum	part of a light responsive element
Potri.001G061200.4.v3.0	GATA-motif	AAGGATAAGG	1286	9	+	Solanum tuberosum	part of a light responsive element
Potri.001G061200.4.v3.0	WRE3	CCACCT	1359	6	-	Pisum sativum
Potri.001G061200.4.v3.0	TATA-box	TATAAAA	226	7	-	Pisum sativum	core promoter element around -30 of transcription start
Potri.001G061200.4.v3.0	TATA-box	TATAAA	227	6	-	Helianthus annuus	core promoter element around -30 of transcription start
Potri.001G061200.4.v3.0	TATA-box	TATAA	228	5	-	Arabidopsis thaliana	core promoter element around -30 of transcription start
Potri.001G061200.4.v3.0	TATA-box	TATA	229	4	+	Arabidopsis thaliana	core promoter element around -30 of transcription start
Potri.001G061200.4.v3.0	TATA-box	TATA	346	4	+	Arabidopsis thaliana	core promoter element around -30 of transcription start
Potri.001G061200.4.v3.0	TATA-box	ccTATAAAaa	359	9	-	Arabidopsis thaliana	core promoter element around -30 of transcription start
Potri.001G061200.4.v3.0	TATA-box	TATTTAAA	387	8	+	Arabidopsis thaliana	core promoter element around -30 of transcription start
Potri.001G061200.4.v3.0	TATA-box	TATTTAAA	389	8	-	Arabidopsis thaliana	core promoter element around -30 of transcription start
Potri.001G061200.4.v3.0	TATA-box	taTATAAAtc	475	9	-	Arabidopsis thaliana	core promoter element around -30 of transcription start
Potri.001G061200.4.v3.0	TATA-box	TATAAAT	476	7	-	Brassica juncea	core promoter element around -30 of transcription start
Potri.001G061200.4.v3.0	TATA-box	TATAAA	477	6	-	Helianthus annuus	core promoter element around -30 of transcription start
Potri.001G061200.4.v3.0	TATA-box	TATATAA	478	7	-	Arabidopsis thaliana	core promoter element around -30 of transcription start
Potri.001G061200.4.v3.0	TATA-box	TATATA	479	6	+	Arabidopsis thaliana	core promoter element around -30 of transcription start
Potri.001G061200.4.v3.0	TATA-box	ATATAA	480	6	+	Brassica oleracea	core promoter element around -30 of transcription start
Potri.001G061200.4.v3.0	TATA-box	TATA	481	4	+	Arabidopsis thaliana	core promoter element around -30 of transcription start
Potri.001G061200.4.v3.0	TATA-box	ATTATA	504	6	+	Brassica napus	core promoter element around -30 of transcription start
Potri.001G061200.4.v3.0	TATA-box	TATATAA	505	7	-	Arabidopsis thaliana	core promoter element around -30 of transcription start
Potri.001G061200.4.v3.0	TATA-box	TATATA	506	6	+	Arabidopsis thaliana	core promoter element around -30 of transcription start
Potri.001G061200.4.v3.0	TATA-box	ATATAA	507	6	+	Brassica oleracea	core promoter element around -30 of transcription start
Potri.001G061200.4.v3.0	TATA-box	TATA	508	4	+	Arabidopsis thaliana	core promoter element around -30 of transcription start
Potri.001G061200.4.v3.0	TATA-box	ATTATA	606	6	+	Brassica napus	core promoter element around -30 of transcription start
Potri.001G061200.4.v3.0	TATA-box	TATAA	607	5	-	Arabidopsis thaliana	core promoter element around -30 of transcription start
Potri.001G061200.4.v3.0	TATA-box	TATA	608	4	+	Arabidopsis thaliana	core promoter element around -30 of transcription start
Potri.001G061200.4.v3.0	TATA-box	TATA	650	4	+	Arabidopsis thaliana	core promoter element around -30 of transcription start
Potri.001G061200.4.v3.0	TATA-box	ccTATAAAaa	669	9	-	Arabidopsis thaliana	core promoter element around -30 of transcription start
Potri.001G061200.4.v3.0	TATA-box	TATAAAA	670	7	-	Pisum sativum	core promoter element around -30 of transcription start
Potri.001G061200.4.v3.0	TATA-box	TATAAA	671	6	-	Helianthus annuus	core promoter element around -30 of transcription start
Potri.001G061200.4.v3.0	TATA-box	TATAA	672	5	-	Arabidopsis thaliana	core promoter element around -30 of transcription start
Potri.001G061200.4.v3.0	TATA-box	TATA	673	4	+	Arabidopsis thaliana	core promoter element around -30 of transcription start
Potri.001G061200.4.v3.0	TATA-box	taTATAAAtc	805	9	-	Arabidopsis thaliana	core promoter element around -30 of transcription start
Potri.001G061200.4.v3.0	TATA-box	ATATAT	806	6	+	Brassica napus	core promoter element around -30 of transcription start
Potri.001G061200.4.v3.0	TATA-box	TATATA	807	6	+	Arabidopsis thaliana	core promoter element around -30 of transcription start
Potri.001G061200.4.v3.0	TATA-box	ATATAT	808	6	+	Brassica napus	core promoter element around -30 of transcription start
Potri.001G061200.4.v3.0	TATA-box	TATATA	809	6	+	Arabidopsis thaliana	core promoter element around -30 of transcription start
Potri.001G061200.4.v3.0	TATA-box	ATATAT	810	6	+	Brassica napus	core promoter element around -30 of transcription start
Potri.001G061200.4.v3.0	TATA-box	TATATA	811	6	+	Arabidopsis thaliana	core promoter element around -30 of transcription start
Potri.001G061200.4.v3.0	TATA-box	ATATAT	812	6	+	Brassica napus	core promoter element around -30 of transcription start
Potri.001G061200.4.v3.0	TATA-box	TATATA	813	6	+	Arabidopsis thaliana	core promoter element around -30 of transcription start
Potri.001G061200.4.v3.0	TATA-box	ATATAT	814	6	+	Brassica napus	core promoter element around -30 of transcription start
Potri.001G061200.4.v3.0	TATA-box	TATATA	815	6	+	Arabidopsis thaliana	core promoter element around -30 of transcription start
Potri.001G061200.4.v3.0	TATA-box	ATATAA	816	6	+	Brassica oleracea	core promoter element around -30 of transcription start
Potri.001G061200.4.v3.0	TATA-box	TATA	817	4	+	Arabidopsis thaliana	core promoter element around -30 of transcription start
Potri.001G061200.4.v3.0	TATA-box	TATAA	827	5	-	Arabidopsis thaliana	core promoter element around -30 of transcription start
Potri.001G061200.4.v3.0	TATA-box	TATA	828	4	+	Arabidopsis thaliana	core promoter element around -30 of transcription start
Potri.001G061200.4.v3.0	TATA-box	TACAAAA	863	7	+	Oryza sativa	core promoter element around -30 of transcription start
Potri.001G061200.4.v3.0	TATA-box	TATTTAAA	956	8	+	Arabidopsis thaliana	core promoter element around -30 of transcription start
Potri.001G061200.4.v3.0	TATA-box	ATTATA	971	6	+	Brassica napus	core promoter element around -30 of transcription start
Potri.001G061200.4.v3.0	TATA-box	TATAA	972	5	-	Arabidopsis thaliana	core promoter element around -30 of transcription start
Potri.001G061200.4.v3.0	TATA-box	TATA	973	4	+	Arabidopsis thaliana	core promoter element around -30 of transcription start
Potri.001G061200.4.v3.0	TATA-box	TATA	1026	4	-	Arabidopsis thaliana	core promoter element around -30 of transcription start
Potri.001G061200.4.v3.0	TATA-box	TATA	1163	4	-	Arabidopsis thaliana	core promoter element around -30 of transcription start
Potri.001G061200.4.v3.0	TATA-box	TATA	1217	4	-	Arabidopsis thaliana	core promoter element around -30 of transcription start
Potri.001G061200.4.v3.0	TATA-box	ATATAA	1339	6	+	Brassica oleracea	core promoter element around -30 of transcription start
Potri.001G061200.4.v3.0	TATA-box	TATA	1340	4	-	Arabidopsis thaliana	core promoter element around -30 of transcription start
Potri.001G061200.4.v3.0	TATA-box	ATTATA	1536	6	+	Brassica napus	core promoter element around -30 of transcription start
Potri.001G061200.4.v3.0	TATA-box	TATAA	1537	5	-	Arabidopsis thaliana	core promoter element around -30 of transcription start
Potri.001G061200.4.v3.0	TATA-box	TATA	1538	4	-	Arabidopsis thaliana	core promoter element around -30 of transcription start
Potri.001G061200.4.v3.0	TATA-box	TATA	1661	4	-	Arabidopsis thaliana	core promoter element around -30 of transcription start
Potri.001G061200.4.v3.0	TATA-box	TATA	1849	4	-	Arabidopsis thaliana	core promoter element around -30 of transcription start
Potri.001G061200.4.v3.0	TATA-box	TATA	1946	4	-	Arabidopsis thaliana	core promoter element around -30 of transcription start
Potri.001G061200.4.v3.0	AT-rich sequence	TAAAATACT	555	9	+	Pisum sativum	element for maximal elicitor-mediated activation (2copies)
Potri.001G061200.4.v3.0	GCN4_motif	TGAGTCA	121	7	-	Oryza sativa	cis-regulatory element involved in endosperm expression
Potri.001G061200.4.v3.0	STRE	AGGGG	1309	5	+	Arabidopsis thaliana
Potri.001G061200.4.v3.0	STRE	AGGGG	1622	5	-	Arabidopsis thaliana
Potri.001G061200.4.v3.0	STRE	AGGGG	1729	5	-	Arabidopsis thaliana
Potri.001G061200.4.v3.0	ACE	GACACGTATG	1446	9	+	Petroselinum crispum	cis-acting element involved in light responsiveness
Potri.001G061200.4.v3.0	TATA	TATAAAAT	1340	8	+	Arabidopsis thaliana
Potri.001G061200.4.v3.0	Unnamed__4	CTCC	103	4	-	Petroselinum hortense
Potri.001G061200.4.v3.0	Unnamed__4	CTCC	1213	4	+	Petroselinum hortense
Potri.001G061200.4.v3.0	Unnamed__4	CTCC	1596	4	-	Petroselinum hortense
Potri.001G061200.4.v3.0	Unnamed__4	CTCC	1625	4	+	Petroselinum hortense
Potri.001G061200.4.v3.0	Unnamed__4	CTCC	1630	4	+	Petroselinum hortense
Potri.001G061200.4.v3.0	Unnamed__4	CTCC	1639	4	+	Petroselinum hortense
Potri.001G061200.4.v3.0	Unnamed__4	CTCC	1727	4	+	Petroselinum hortense
Potri.001G061200.4.v3.0	Unnamed__4	CTCC	1775	4	+	Petroselinum hortense
Potri.001G061200.4.v3.0	Unnamed__4	CTCC	1897	4	+	Petroselinum hortense
Potri.001G061200.4.v3.0	Unnamed__4	CTCC	1911	4	-	Petroselinum hortense
Potri.001G061200.4.v3.0	I-box	AAGATAAGGCT	1045	10	-	Gossypium hirsutum	part of a light responsive element
Potri.001G061200.4.v3.0	I-box	AGATAAGG	1047	8	-	Triticum aestivum	part of a light responsive element
Potri.001G061200.4.v3.0	CAAT-box	CAAT	4	4	-	Nicotiana glutinosa
Potri.001G061200.4.v3.0	CAAT-box	CAAT	16	4	-	Nicotiana glutinosa
Potri.001G061200.4.v3.0	CAAT-box	CAAT	34	4	+	Nicotiana glutinosa
Potri.001G061200.4.v3.0	CAAT-box	CAAT	47	4	+	Nicotiana glutinosa
Potri.001G061200.4.v3.0	CAAT-box	CAAAT	51	5	-	Pisum sativum	common cis-acting element in promoter and enhancer regions
Potri.001G061200.4.v3.0	CAAT-box	CAAT	154	4	+	Nicotiana glutinosa
Potri.001G061200.4.v3.0	CAAT-box	CAAAT	182	5	-	Pisum sativum	common cis-acting element in promoter and enhancer regions
Potri.001G061200.4.v3.0	CAAT-box	CAAT	325	4	+	Nicotiana glutinosa
Potri.001G061200.4.v3.0	CAAT-box	CAAAT	332	5	-	Pisum sativum	common cis-acting element in promoter and enhancer regions
Potri.001G061200.4.v3.0	CAAT-box	CAAT	439	4	+	Nicotiana glutinosa
Potri.001G061200.4.v3.0	CAAT-box	CAAAT	441	5	-	Pisum sativum	common cis-acting element in promoter and enhancer regions
Potri.001G061200.4.v3.0	CAAT-box	CAAT	456	4	-	Nicotiana glutinosa
Potri.001G061200.4.v3.0	CAAT-box	CAAT	494	4	+	Nicotiana glutinosa
Potri.001G061200.4.v3.0	CAAT-box	CAAT	512	4	-	Nicotiana glutinosa
Potri.001G061200.4.v3.0	CAAT-box	CAAT	689	4	-	Nicotiana glutinosa
Potri.001G061200.4.v3.0	CAAT-box	CCAAT	908	5	-	Arabidopsis thaliana	common cis-acting element in promoter and enhancer regions
Potri.001G061200.4.v3.0	CAAT-box	CAAT	918	4	-	Nicotiana glutinosa
Potri.001G061200.4.v3.0	CAAT-box	CAAT	969	4	+	Nicotiana glutinosa
Potri.001G061200.4.v3.0	CAAT-box	CAAAT	986	5	-	Pisum sativum	common cis-acting element in promoter and enhancer regions
Potri.001G061200.4.v3.0	CAAT-box	CAAT	998	4	+	Nicotiana glutinosa
Potri.001G061200.4.v3.0	CAAT-box	CAAAT	1063	5	+	Pisum sativum	common cis-acting element in promoter and enhancer regions
Potri.001G061200.4.v3.0	CAAT-box	CCAAT	1073	5	+	Arabidopsis thaliana	common cis-acting element in promoter and enhancer regions
Potri.001G061200.4.v3.0	CAAT-box	CAAT	1074	4	+	Nicotiana glutinosa
Potri.001G061200.4.v3.0	CAAT-box	CAAT	1079	4	-	Nicotiana glutinosa
Potri.001G061200.4.v3.0	CAAT-box	CAAAT	1084	5	-	Pisum sativum	common cis-acting element in promoter and enhancer regions
Potri.001G061200.4.v3.0	CAAT-box	CAAT	1129	4	-	Nicotiana glutinosa
Potri.001G061200.4.v3.0	CAAT-box	CAAT	1160	4	+	Nicotiana glutinosa
Potri.001G061200.4.v3.0	CAAT-box	CAAT	1175	4	+	Nicotiana glutinosa
Potri.001G061200.4.v3.0	CAAT-box	CAAT	1238	4	-	Nicotiana glutinosa
Potri.001G061200.4.v3.0	CAAT-box	CAAT	1346	4	-	Nicotiana glutinosa
Potri.001G061200.4.v3.0	CAAT-box	CCAAT	1593	5	-	Arabidopsis thaliana	common cis-acting element in promoter and enhancer regions
Potri.001G061200.4.v3.0	CAAT-box	CAAAT	1687	5	+	Pisum sativum	common cis-acting element in promoter and enhancer regions
Potri.001G061200.4.v3.0	CAAT-box	CAAT	1769	4	-	Nicotiana glutinosa
Potri.001G061200.4.v3.0	CAAT-box	CAAT	1888	4	-	Nicotiana glutinosa
Potri.001G061200.4.v3.0	CAAT-box	CCAAT	1899	5	+	Arabidopsis thaliana	common cis-acting element in promoter and enhancer regions
Potri.001G061200.4.v3.0	CAAT-box	CAAT	1900	4	+	Nicotiana glutinosa
Potri.001G061200.4.v3.0	AT~TATA-box	TATATAAA	477	8	-	Arabidopsis thaliana
Potri.001G061200.4.v3.0	AT~TATA-box	TATATA	479	6	+	Arabidopsis thaliana
Potri.001G061200.4.v3.0	AT~TATA-box	TATATA	506	6	+	Arabidopsis thaliana
Potri.001G061200.4.v3.0	AT~TATA-box	TATATA	807	6	+	Arabidopsis thaliana
Potri.001G061200.4.v3.0	AT~TATA-box	TATATA	809	6	+	Arabidopsis thaliana
Potri.001G061200.4.v3.0	AT~TATA-box	TATATA	811	6	+	Arabidopsis thaliana
Potri.001G061200.4.v3.0	AT~TATA-box	TATATA	813	6	+	Arabidopsis thaliana
Potri.001G061200.4.v3.0	AT~TATA-box	TATATA	815	6	+	Arabidopsis thaliana
Potri.001G061200.4.v3.0	Unnamed__1	CGTGG	615	5	+	Zea mays
Potri.001G061200.4.v3.0	WUN-motif	TTATTACAT	549	9	-	Nicotiana glutinosa
Potri.001G061200.4.v3.0	Myb	TAACTG	1259	6	+	Arabidopsis thaliana
Potri.001G061200.4.v3.0	AAGAA-motif	GAAAGAA	781	7	+	Avena sativa
Potri.001G061200.4.v3.0	AAGAA-motif	GAAAGAA	1090	7	-	Avena sativa
Potri.001G061200.4.v3.0	HD-Zip 1	CAAT(A/T)ATTG	1074	8.5	-	Arabidopsis thaliana	element involved in differentiation of the palisade mesophyll cells
Potri.001G061200.4.v3.0	GA-motif	ATAGATAA	1763	8	-	Arabidopsis thaliana	part of a light responsive element
Potri.001G061200.4.v3.0	P-box	CCTTTTG	1965	7	+	Oryza sativa	gibberellin-responsive element
Potri.001G061200.5.v3.0	AT-rich sequence	TAAAATACT	143	9	+	Pisum sativum	element for maximal elicitor-mediated activation (2copies)
Potri.001G061200.5.v3.0	Myb-binding site	CAACAG	1653	6	+	Nicotiana tabacum
Potri.001G061200.5.v3.0	TATA-box	taTATAAAtc	63	9	-	Arabidopsis thaliana	core promoter element around -30 of transcription start
Potri.001G061200.5.v3.0	TATA-box	TATAAAT	64	7	-	Brassica juncea	core promoter element around -30 of transcription start
Potri.001G061200.5.v3.0	TATA-box	TATAAA	65	6	-	Helianthus annuus	core promoter element around -30 of transcription start
Potri.001G061200.5.v3.0	TATA-box	TATATAA	66	7	-	Arabidopsis thaliana	core promoter element around -30 of transcription start
Potri.001G061200.5.v3.0	TATA-box	TATATA	67	6	+	Arabidopsis thaliana	core promoter element around -30 of transcription start
Potri.001G061200.5.v3.0	TATA-box	ATATAA	68	6	+	Brassica oleracea	core promoter element around -30 of transcription start
Potri.001G061200.5.v3.0	TATA-box	TATA	69	4	+	Arabidopsis thaliana	core promoter element around -30 of transcription start
Potri.001G061200.5.v3.0	TATA-box	ATTATA	92	6	+	Brassica napus	core promoter element around -30 of transcription start
Potri.001G061200.5.v3.0	TATA-box	TATATAA	93	7	-	Arabidopsis thaliana	core promoter element around -30 of transcription start
Potri.001G061200.5.v3.0	TATA-box	TATATA	94	6	+	Arabidopsis thaliana	core promoter element around -30 of transcription start
Potri.001G061200.5.v3.0	TATA-box	ATATAA	95	6	+	Brassica oleracea	core promoter element around -30 of transcription start
Potri.001G061200.5.v3.0	TATA-box	TATA	96	4	+	Arabidopsis thaliana	core promoter element around -30 of transcription start
Potri.001G061200.5.v3.0	TATA-box	ATTATA	194	6	+	Brassica napus	core promoter element around -30 of transcription start
Potri.001G061200.5.v3.0	TATA-box	TATAA	195	5	-	Arabidopsis thaliana	core promoter element around -30 of transcription start
Potri.001G061200.5.v3.0	TATA-box	TATA	196	4	+	Arabidopsis thaliana	core promoter element around -30 of transcription start
Potri.001G061200.5.v3.0	TATA-box	TATA	238	4	+	Arabidopsis thaliana	core promoter element around -30 of transcription start
Potri.001G061200.5.v3.0	TATA-box	ccTATAAAaa	257	9	-	Arabidopsis thaliana	core promoter element around -30 of transcription start
Potri.001G061200.5.v3.0	TATA-box	TATAAAA	258	7	-	Pisum sativum	core promoter element around -30 of transcription start
Potri.001G061200.5.v3.0	TATA-box	TATAAA	259	6	-	Helianthus annuus	core promoter element around -30 of transcription start
Potri.001G061200.5.v3.0	TATA-box	TATAA	260	5	-	Arabidopsis thaliana	core promoter element around -30 of transcription start
Potri.001G061200.5.v3.0	TATA-box	TATA	261	4	+	Arabidopsis thaliana	core promoter element around -30 of transcription start
Potri.001G061200.5.v3.0	TATA-box	taTATAAAtc	393	9	-	Arabidopsis thaliana	core promoter element around -30 of transcription start
Potri.001G061200.5.v3.0	TATA-box	ATATAT	394	6	+	Brassica napus	core promoter element around -30 of transcription start
Potri.001G061200.5.v3.0	TATA-box	TATATA	395	6	+	Arabidopsis thaliana	core promoter element around -30 of transcription start
Potri.001G061200.5.v3.0	TATA-box	ATATAT	396	6	+	Brassica napus	core promoter element around -30 of transcription start
Potri.001G061200.5.v3.0	TATA-box	TATATA	397	6	+	Arabidopsis thaliana	core promoter element around -30 of transcription start
Potri.001G061200.5.v3.0	TATA-box	ATATAT	398	6	+	Brassica napus	core promoter element around -30 of transcription start
Potri.001G061200.5.v3.0	TATA-box	TATATA	399	6	+	Arabidopsis thaliana	core promoter element around -30 of transcription start
Potri.001G061200.5.v3.0	TATA-box	ATATAT	400	6	+	Brassica napus	core promoter element around -30 of transcription start
Potri.001G061200.5.v3.0	TATA-box	TATATA	401	6	+	Arabidopsis thaliana	core promoter element around -30 of transcription start
Potri.001G061200.5.v3.0	TATA-box	ATATAT	402	6	+	Brassica napus	core promoter element around -30 of transcription start
Potri.001G061200.5.v3.0	TATA-box	TATATA	403	6	+	Arabidopsis thaliana	core promoter element around -30 of transcription start
Potri.001G061200.5.v3.0	TATA-box	ATATAA	404	6	+	Brassica oleracea	core promoter element around -30 of transcription start
Potri.001G061200.5.v3.0	TATA-box	TATA	405	4	+	Arabidopsis thaliana	core promoter element around -30 of transcription start
Potri.001G061200.5.v3.0	TATA-box	TATAA	415	5	-	Arabidopsis thaliana	core promoter element around -30 of transcription start
Potri.001G061200.5.v3.0	TATA-box	TATA	416	4	+	Arabidopsis thaliana	core promoter element around -30 of transcription start
Potri.001G061200.5.v3.0	TATA-box	TACAAAA	451	7	+	Oryza sativa	core promoter element around -30 of transcription start
Potri.001G061200.5.v3.0	TATA-box	TATTTAAA	544	8	+	Arabidopsis thaliana	core promoter element around -30 of transcription start
Potri.001G061200.5.v3.0	TATA-box	ATTATA	559	6	+	Brassica napus	core promoter element around -30 of transcription start
Potri.001G061200.5.v3.0	TATA-box	TATAA	560	5	-	Arabidopsis thaliana	core promoter element around -30 of transcription start
Potri.001G061200.5.v3.0	TATA-box	TATA	561	4	+	Arabidopsis thaliana	core promoter element around -30 of transcription start
Potri.001G061200.5.v3.0	TATA-box	TATA	614	4	+	Arabidopsis thaliana	core promoter element around -30 of transcription start
Potri.001G061200.5.v3.0	TATA-box	TATA	751	4	+	Arabidopsis thaliana	core promoter element around -30 of transcription start
Potri.001G061200.5.v3.0	TATA-box	TATA	805	4	+	Arabidopsis thaliana	core promoter element around -30 of transcription start
Potri.001G061200.5.v3.0	TATA-box	ATATAA	927	6	+	Brassica oleracea	core promoter element around -30 of transcription start
Potri.001G061200.5.v3.0	TATA-box	TATA	928	4	+	Arabidopsis thaliana	core promoter element around -30 of transcription start
Potri.001G061200.5.v3.0	TATA-box	ATTATA	1124	6	+	Brassica napus	core promoter element around -30 of transcription start
Potri.001G061200.5.v3.0	TATA-box	TATAA	1125	5	-	Arabidopsis thaliana	core promoter element around -30 of transcription start
Potri.001G061200.5.v3.0	TATA-box	TATA	1126	4	-	Arabidopsis thaliana	core promoter element around -30 of transcription start
Potri.001G061200.5.v3.0	TATA-box	TATA	1249	4	-	Arabidopsis thaliana	core promoter element around -30 of transcription start
Potri.001G061200.5.v3.0	TATA-box	TATA	1437	4	-	Arabidopsis thaliana	core promoter element around -30 of transcription start
Potri.001G061200.5.v3.0	TATA-box	TATA	1534	4	-	Arabidopsis thaliana	core promoter element around -30 of transcription start
Potri.001G061200.5.v3.0	TATA-box	TATA	1821	4	-	Arabidopsis thaliana	core promoter element around -30 of transcription start
Potri.001G061200.5.v3.0	ACE	GACACGTATG	1034	9	+	Petroselinum crispum	cis-acting element involved in light responsiveness
Potri.001G061200.5.v3.0	STRE	AGGGG	897	5	+	Arabidopsis thaliana
Potri.001G061200.5.v3.0	STRE	AGGGG	1210	5	-	Arabidopsis thaliana
Potri.001G061200.5.v3.0	STRE	AGGGG	1317	5	-	Arabidopsis thaliana
Potri.001G061200.5.v3.0	STRE	AGGGG	1705	5	-	Arabidopsis thaliana
Potri.001G061200.5.v3.0	GARE-motif	TCTGTTG	1653	7	-	Brassica oleracea	gibberellin-responsive element
Potri.001G061200.5.v3.0	Unnamed__4	CTCC	801	4	+	Petroselinum hortense
Potri.001G061200.5.v3.0	Unnamed__4	CTCC	1184	4	-	Petroselinum hortense
Potri.001G061200.5.v3.0	Unnamed__4	CTCC	1213	4	+	Petroselinum hortense
Potri.001G061200.5.v3.0	Unnamed__4	CTCC	1218	4	+	Petroselinum hortense
Potri.001G061200.5.v3.0	Unnamed__4	CTCC	1227	4	+	Petroselinum hortense
Potri.001G061200.5.v3.0	Unnamed__4	CTCC	1315	4	+	Petroselinum hortense
Potri.001G061200.5.v3.0	Unnamed__4	CTCC	1363	4	+	Petroselinum hortense
Potri.001G061200.5.v3.0	Unnamed__4	CTCC	1485	4	+	Petroselinum hortense
Potri.001G061200.5.v3.0	Unnamed__4	CTCC	1499	4	-	Petroselinum hortense
Potri.001G061200.5.v3.0	Unnamed__4	CTCC	1591	4	-	Petroselinum hortense
Potri.001G061200.5.v3.0	Unnamed__4	CTCC	1632	4	+	Petroselinum hortense
Potri.001G061200.5.v3.0	Unnamed__4	CTCC	1663	4	-	Petroselinum hortense
Potri.001G061200.5.v3.0	TATA	TATAAAAT	928	8	+	Arabidopsis thaliana
Potri.001G061200.5.v3.0	MYC	CATTTG	671	6	+	Arabidopsis thaliana
Potri.001G061200.5.v3.0	MYC	CATGTG	840	6	+	Arabidopsis thaliana
Potri.001G061200.5.v3.0	MYC	CATGTG	1926	6	+	Arabidopsis thaliana
Potri.001G061200.5.v3.0	ARE	AAACCA	658	6	+	Zea mays	cis-acting regulatory element essential for the anaerobic induction
Potri.001G061200.5.v3.0	ARE	AAACCA	1048	6	-	Zea mays	cis-acting regulatory element essential for the anaerobic induction
Potri.001G061200.5.v3.0	ARE	AAACCA	1909	6	+	Zea mays	cis-acting regulatory element essential for the anaerobic induction
Potri.001G061200.5.v3.0		motif_sequence	771	4	-	organism	short_function
Potri.001G061200.5.v3.0		motif_sequence	799	4	+	organism	short_function
Potri.001G061200.5.v3.0		motif_sequence	957	4	-	organism	short_function
Potri.001G061200.5.v3.0		motif_sequence	1010	4	-	organism	short_function
Potri.001G061200.5.v3.0		motif_sequence	1081	4	-	organism	short_function
Potri.001G061200.5.v3.0		motif_sequence	1216	4	+	organism	short_function
Potri.001G061200.5.v3.0		motif_sequence	1361	4	+	organism	short_function
Potri.001G061200.5.v3.0		motif_sequence	1521	4	-	organism	short_function
Potri.001G061200.5.v3.0		motif_sequence	1684	4	-	organism	short_function
Potri.001G061200.5.v3.0		motif_sequence	1973	4	-	organism	short_function
Potri.001G061200.5.v3.0		motif_sequence	1989	4	+	organism	short_function
Potri.001G061200.5.v3.0	MYB	TAACCA	39	6	-	Arabidopsis thaliana
Potri.001G061200.5.v3.0	MYB	CAACCA	75	6	-	Arabidopsis thaliana
Potri.001G061200.5.v3.0	MYB	CAACAG	1653	6	+	Arabidopsis thaliana
Potri.001G061200.5.v3.0	MYB	CAACCA	1795	6	+	Arabidopsis thaliana
Potri.001G061200.5.v3.0	RY-element	CATGCATG	739	8	+	Helianthus annuus	cis-acting regulatory element involved in seed-specific regulation
Potri.001G061200.5.v3.0	AE-box	AGAAACAA	31	8	-	Arabidopsis thaliana	part of a module for light response
Potri.001G061200.5.v3.0	AE-box	AGAAACAA	674	8	-	Arabidopsis thaliana	part of a module for light response
Potri.001G061200.5.v3.0	AE-box	AGAAACAA	1085	8	+	Arabidopsis thaliana	part of a module for light response
Potri.001G061200.5.v3.0	TC-rich repeats	ATTCTCTAAC	47	10	-	Nicotiana tabacum	cis-acting element involved in defense and stress responsiveness
Potri.001G061200.5.v3.0	GATA-motif	AAGATAAGATT	633	10	-	Arabidopsis thaliana	part of a light responsive element
Potri.001G061200.5.v3.0	GATA-motif	AAGGATAAGG	635	9	-	Solanum tuberosum	part of a light responsive element
Potri.001G061200.5.v3.0	GATA-motif	AAGGATAAGG	868	9	+	Solanum tuberosum	part of a light responsive element
Potri.001G061200.5.v3.0	GATA-motif	AAGGATAAGG	874	9	+	Solanum tuberosum	part of a light responsive element
Potri.001G061200.5.v3.0	MYB-like sequence	TAACCA	39	6	-	Arabidopsis thaliana
Potri.001G061200.5.v3.0	3-AF1 binding site	TAAGAGAGGAA	796	10	-	Solanum tuberosum	light responsive element
Potri.001G061200.5.v3.0	WRE3	CCACCT	947	6	-	Pisum sativum
Potri.001G061200.5.v3.0	Myb	TAACTG	847	6	+	Arabidopsis thaliana
Potri.001G061200.5.v3.0	AAGAA-motif	GAAAGAA	369	7	+	Avena sativa
Potri.001G061200.5.v3.0	AAGAA-motif	GAAAGAA	678	7	-	Avena sativa
Potri.001G061200.5.v3.0	HD-Zip 1	CAAT(A/T)ATTG	662	8.5	+	Arabidopsis thaliana	element involved in differentiation of the palisade mesophyll cells
Potri.001G061200.5.v3.0	GA-motif	ATAGATAA	1351	8	-	Arabidopsis thaliana	part of a light responsive element
Potri.001G061200.5.v3.0	MRE	AACCTAA	1641	7	-	Petroselinum crispum	MYB binding site involved in light responsiveness
Potri.001G061200.5.v3.0	P-box	CCTTTTG	1553	7	+	Oryza sativa	gibberellin-responsive element
Potri.001G061200.5.v3.0	I-box	AAGATAAGGCT	633	10	-	Gossypium hirsutum	part of a light responsive element
Potri.001G061200.5.v3.0	I-box	AGATAAGG	635	8	-	Triticum aestivum	part of a light responsive element
Potri.001G061200.5.v3.0	CAAT-box	CAAT	27	4	+	Nicotiana glutinosa
Potri.001G061200.5.v3.0	CAAT-box	CAAAT	29	5	-	Pisum sativum	common cis-acting element in promoter and enhancer regions
Potri.001G061200.5.v3.0	CAAT-box	CAAT	44	4	-	Nicotiana glutinosa
Potri.001G061200.5.v3.0	CAAT-box	CAAT	82	4	+	Nicotiana glutinosa
Potri.001G061200.5.v3.0	CAAT-box	CAAT	100	4	-	Nicotiana glutinosa
Potri.001G061200.5.v3.0	CAAT-box	CAAT	277	4	-	Nicotiana glutinosa
Potri.001G061200.5.v3.0	CAAT-box	CCAAT	496	5	-	Arabidopsis thaliana	common cis-acting element in promoter and enhancer regions
Potri.001G061200.5.v3.0	CAAT-box	CAAT	506	4	-	Nicotiana glutinosa
Potri.001G061200.5.v3.0	CAAT-box	CAAT	557	4	+	Nicotiana glutinosa
Potri.001G061200.5.v3.0	CAAT-box	CAAAT	574	5	-	Pisum sativum	common cis-acting element in promoter and enhancer regions
Potri.001G061200.5.v3.0	CAAT-box	CAAT	586	4	+	Nicotiana glutinosa
Potri.001G061200.5.v3.0	CAAT-box	CAAAT	651	5	+	Pisum sativum	common cis-acting element in promoter and enhancer regions
Potri.001G061200.5.v3.0	CAAT-box	CCAAT	661	5	+	Arabidopsis thaliana	common cis-acting element in promoter and enhancer regions
Potri.001G061200.5.v3.0	CAAT-box	CAAT	662	4	+	Nicotiana glutinosa
Potri.001G061200.5.v3.0	CAAT-box	CAAT	667	4	-	Nicotiana glutinosa
Potri.001G061200.5.v3.0	CAAT-box	CAAAT	672	5	-	Pisum sativum	common cis-acting element in promoter and enhancer regions
Potri.001G061200.5.v3.0	CAAT-box	CAAT	717	4	-	Nicotiana glutinosa
Potri.001G061200.5.v3.0	CAAT-box	CAAT	748	4	+	Nicotiana glutinosa
Potri.001G061200.5.v3.0	CAAT-box	CAAT	763	4	+	Nicotiana glutinosa
Potri.001G061200.5.v3.0	CAAT-box	CAAT	826	4	-	Nicotiana glutinosa
Potri.001G061200.5.v3.0	CAAT-box	CAAT	934	4	-	Nicotiana glutinosa
Potri.001G061200.5.v3.0	CAAT-box	CCAAT	1181	5	-	Arabidopsis thaliana	common cis-acting element in promoter and enhancer regions
Potri.001G061200.5.v3.0	CAAT-box	CAAAT	1275	5	+	Pisum sativum	common cis-acting element in promoter and enhancer regions
Potri.001G061200.5.v3.0	CAAT-box	CAAT	1357	4	-	Nicotiana glutinosa
Potri.001G061200.5.v3.0	CAAT-box	CAAT	1476	4	-	Nicotiana glutinosa
Potri.001G061200.5.v3.0	CAAT-box	CCAAT	1487	5	+	Arabidopsis thaliana	common cis-acting element in promoter and enhancer regions
Potri.001G061200.5.v3.0	CAAT-box	CAAT	1488	4	+	Nicotiana glutinosa
Potri.001G061200.5.v3.0	CAAT-box	CAAT	1627	4	-	Nicotiana glutinosa
Potri.001G061200.5.v3.0	CAAT-box	CAAAT	1761	5	-	Pisum sativum	common cis-acting element in promoter and enhancer regions
Potri.001G061200.5.v3.0	CAAT-box	CAAT	1828	4	-	Nicotiana glutinosa
Potri.001G061200.5.v3.0	CAAT-box	CAAT	1834	4	-	Nicotiana glutinosa
Potri.001G061200.5.v3.0	CAAT-box	CAAT	1866	4	-	Nicotiana glutinosa
Potri.001G061200.5.v3.0	CAAT-box	CAAT	1903	4	+	Nicotiana glutinosa
Potri.001G061200.5.v3.0	CAAT-box	CAAT	1920	4	+	Nicotiana glutinosa
Potri.001G061200.5.v3.0	Unnamed__1	CGTGG	203	5	+	Zea mays
Potri.001G061200.5.v3.0	AT~TATA-box	TATATAAA	65	8	-	Arabidopsis thaliana
Potri.001G061200.5.v3.0	AT~TATA-box	TATATA	67	6	+	Arabidopsis thaliana
Potri.001G061200.5.v3.0	AT~TATA-box	TATATA	94	6	+	Arabidopsis thaliana
Potri.001G061200.5.v3.0	AT~TATA-box	TATATA	395	6	+	Arabidopsis thaliana
Potri.001G061200.5.v3.0	AT~TATA-box	TATATA	397	6	+	Arabidopsis thaliana
Potri.001G061200.5.v3.0	AT~TATA-box	TATATA	399	6	+	Arabidopsis thaliana
Potri.001G061200.5.v3.0	AT~TATA-box	TATATA	401	6	+	Arabidopsis thaliana
Potri.001G061200.5.v3.0	AT~TATA-box	TATATA	403	6	+	Arabidopsis thaliana
Potri.001G061200.5.v3.0	WUN-motif	TTATTACAT	137	9	-	Nicotiana glutinosa
Potri.001G061200.5.v3.0	WUN-motif	CCATTTCAA	1812	9	-	Nicotiana glutinosa
Potri.001G080900.1.v3.0	TCA	TCATCTTCAT	530	10	-	Pisum sativum
Potri.001G080900.1.v3.0	MYB-like sequence	TAACCA	1430	6	+	Arabidopsis thaliana
Potri.001G080900.1.v3.0	MYB-like sequence	TAACCA	1700	6	+	Arabidopsis thaliana
Potri.001G080900.1.v3.0	ATC-motif	AGTAATCT	1460	8	+	Spinacia oleracea	part of a conserved DNA module involved in light responsiveness
Potri.001G080900.1.v3.0		motif_sequence	52	4	+	organism	short_function
Potri.001G080900.1.v3.0		motif_sequence	175	4	-	organism	short_function
Potri.001G080900.1.v3.0		motif_sequence	427	4	-	organism	short_function
Potri.001G080900.1.v3.0		motif_sequence	532	4	-	organism	short_function
Potri.001G080900.1.v3.0		motif_sequence	667	4	+	organism	short_function
Potri.001G080900.1.v3.0		motif_sequence	669	4	-	organism	short_function
Potri.001G080900.1.v3.0		motif_sequence	1112	4	-	organism	short_function
Potri.001G080900.1.v3.0		motif_sequence	1760	4	-	organism	short_function
Potri.001G080900.1.v3.0		motif_sequence	1926	4	+	organism	short_function
Potri.001G080900.1.v3.0	MYB	CAACCA	330	6	-	Arabidopsis thaliana
Potri.001G080900.1.v3.0	MYB	TAACCA	1430	6	+	Arabidopsis thaliana
Potri.001G080900.1.v3.0	MYB	TAACCA	1700	6	+	Arabidopsis thaliana
Potri.001G080900.1.v3.0	TGACG-motif	TGACG	849	5	+	Hordeum vulgare	cis-acting regulatory element involved in the MeJA-responsiveness
Potri.001G080900.1.v3.0	ARE	AAACCA	128	6	-	Zea mays	cis-acting regulatory element essential for the anaerobic induction
Potri.001G080900.1.v3.0	ARE	AAACCA	978	6	+	Zea mays	cis-acting regulatory element essential for the anaerobic induction
Potri.001G080900.1.v3.0	ARE	AAACCA	1718	6	+	Zea mays	cis-acting regulatory element essential for the anaerobic induction
Potri.001G080900.1.v3.0	MYC	CAATTG	67	6	+	Arabidopsis thaliana
Potri.001G080900.1.v3.0	MYC	CAATTG	819	6	+	Arabidopsis thaliana
Potri.001G080900.1.v3.0	MYC	CATGTG	903	6	+	Arabidopsis thaliana
Potri.001G080900.1.v3.0	MYC	CAATTG	1276	6	-	Arabidopsis thaliana
Potri.001G080900.1.v3.0	AE-box	AGAAACTT	1616	8	+	Arabidopsis thaliana	part of a module for light response
Potri.001G080900.1.v3.0	W box	TTGACC	1915	6	+	Arabidopsis thaliana
Potri.001G080900.1.v3.0	box S	AGCCACC	179	7	+	Arabidopsis thaliana
Potri.001G080900.1.v3.0	STRE	AGGGG	715	5	-	Arabidopsis thaliana
Potri.001G080900.1.v3.0	as-1	TGACG	849	5	+	Arabidopsis thaliana
Potri.001G080900.1.v3.0	ERE	ATTTCATA	1022	8	+	Nicotiana glutinos
Potri.001G080900.1.v3.0	ERE	ATTTCATA	1044	8	-	Nicotiana glutinos
Potri.001G080900.1.v3.0	ERE	ATTTTAAA	1330	8	-	Nicotiana glutinos
Potri.001G080900.1.v3.0	AT1-motif	AATTATTTTTTATT	386	14	+	Solanum tuberosum	part of a light responsive module
Potri.001G080900.1.v3.0	Unnamed__4	CTCC	341	4	+	Petroselinum hortense
Potri.001G080900.1.v3.0	Unnamed__4	CTCC	718	4	+	Petroselinum hortense
Potri.001G080900.1.v3.0	Unnamed__4	CTCC	738	4	+	Petroselinum hortense
Potri.001G080900.1.v3.0	Unnamed__4	CTCC	1091	4	-	Petroselinum hortense
Potri.001G080900.1.v3.0	Unnamed__4	CTCC	1112	4	-	Petroselinum hortense
Potri.001G080900.1.v3.0	Unnamed__4	CTCC	1928	4	+	Petroselinum hortense
Potri.001G080900.1.v3.0	GT1-motif	GGTTAAT	1428	7	-	Avena sativa	light responsive element
Potri.001G080900.1.v3.0	GT1-motif	GGTTAA	1429	6	-	Arabidopsis thaliana	light responsive element
Potri.001G080900.1.v3.0	GT1-motif	GGTTAAT	1569	7	+	Avena sativa	light responsive element
Potri.001G080900.1.v3.0	TATA-box	TATAAAA	11	7	-	Pisum sativum	core promoter element around -30 of transcription start
Potri.001G080900.1.v3.0	TATA-box	TATAAA	12	6	-	Helianthus annuus	core promoter element around -30 of transcription start
Potri.001G080900.1.v3.0	TATA-box	TATATAA	13	7	-	Arabidopsis thaliana	core promoter element around -30 of transcription start
Potri.001G080900.1.v3.0	TATA-box	TATATA	14	6	+	Arabidopsis thaliana	core promoter element around -30 of transcription start
Potri.001G080900.1.v3.0	TATA-box	ATATAA	15	6	+	Brassica oleracea	core promoter element around -30 of transcription start
Potri.001G080900.1.v3.0	TATA-box	TATA	16	4	+	Arabidopsis thaliana	core promoter element around -30 of transcription start
Potri.001G080900.1.v3.0	TATA-box	ATTATA	87	6	+	Brassica napus	core promoter element around -30 of transcription start
Potri.001G080900.1.v3.0	TATA-box	TATAA	88	5	-	Arabidopsis thaliana	core promoter element around -30 of transcription start
Potri.001G080900.1.v3.0	TATA-box	TATA	89	4	+	Arabidopsis thaliana	core promoter element around -30 of transcription start
Potri.001G080900.1.v3.0	TATA-box	ATATAT	118	6	+	Brassica napus	core promoter element around -30 of transcription start
Potri.001G080900.1.v3.0	TATA-box	TATA	119	4	+	Arabidopsis thaliana	core promoter element around -30 of transcription start
Potri.001G080900.1.v3.0	TATA-box	ATTATA	140	6	+	Brassica napus	core promoter element around -30 of transcription start
Potri.001G080900.1.v3.0	TATA-box	TATAA	141	5	-	Arabidopsis thaliana	core promoter element around -30 of transcription start
Potri.001G080900.1.v3.0	TATA-box	TATA	142	4	+	Arabidopsis thaliana	core promoter element around -30 of transcription start
Potri.001G080900.1.v3.0	TATA-box	ATATAT	209	6	+	Brassica napus	core promoter element around -30 of transcription start
Potri.001G080900.1.v3.0	TATA-box	TATA	210	4	+	Arabidopsis thaliana	core promoter element around -30 of transcription start
Potri.001G080900.1.v3.0	TATA-box	TATAAAA	461	7	-	Pisum sativum	core promoter element around -30 of transcription start
Potri.001G080900.1.v3.0	TATA-box	TATAAA	462	6	-	Helianthus annuus	core promoter element around -30 of transcription start
Potri.001G080900.1.v3.0	TATA-box	TATATAA	463	7	-	Arabidopsis thaliana	core promoter element around -30 of transcription start
Potri.001G080900.1.v3.0	TATA-box	TATATA	464	6	+	Arabidopsis thaliana	core promoter element around -30 of transcription start
Potri.001G080900.1.v3.0	TATA-box	TATA	466	4	+	Arabidopsis thaliana	core promoter element around -30 of transcription start
Potri.001G080900.1.v3.0	TATA-box	TATAAA	479	6	-	Helianthus annuus	core promoter element around -30 of transcription start
Potri.001G080900.1.v3.0	TATA-box	TATAA	480	5	-	Arabidopsis thaliana	core promoter element around -30 of transcription start
Potri.001G080900.1.v3.0	TATA-box	TATA	481	4	+	Arabidopsis thaliana	core promoter element around -30 of transcription start
Potri.001G080900.1.v3.0	TATA-box	TATA	494	4	+	Arabidopsis thaliana	core promoter element around -30 of transcription start
Potri.001G080900.1.v3.0	TATA-box	ATATAT	523	6	+	Brassica napus	core promoter element around -30 of transcription start
Potri.001G080900.1.v3.0	TATA-box	TATA	524	4	+	Arabidopsis thaliana	core promoter element around -30 of transcription start
Potri.001G080900.1.v3.0	TATA-box	TATATAA	591	7	-	Arabidopsis thaliana	core promoter element around -30 of transcription start
Potri.001G080900.1.v3.0	TATA-box	TATATA	592	6	+	Arabidopsis thaliana	core promoter element around -30 of transcription start
Potri.001G080900.1.v3.0	TATA-box	ATATAA	593	6	+	Brassica oleracea	core promoter element around -30 of transcription start
Potri.001G080900.1.v3.0	TATA-box	TATA	594	4	+	Arabidopsis thaliana	core promoter element around -30 of transcription start
Potri.001G080900.1.v3.0	TATA-box	ATTATA	604	6	+	Brassica napus	core promoter element around -30 of transcription start
Potri.001G080900.1.v3.0	TATA-box	TATAA	605	5	-	Arabidopsis thaliana	core promoter element around -30 of transcription start
Potri.001G080900.1.v3.0	TATA-box	TATA	606	4	+	Arabidopsis thaliana	core promoter element around -30 of transcription start
Potri.001G080900.1.v3.0	TATA-box	ATTATA	641	6	+	Brassica napus	core promoter element around -30 of transcription start
Potri.001G080900.1.v3.0	TATA-box	TATAA	642	5	-	Arabidopsis thaliana	core promoter element around -30 of transcription start
Potri.001G080900.1.v3.0	TATA-box	TATA	643	4	+	Arabidopsis thaliana	core promoter element around -30 of transcription start
Potri.001G080900.1.v3.0	TATA-box	ATTATA	690	6	+	Brassica napus	core promoter element around -30 of transcription start
Potri.001G080900.1.v3.0	TATA-box	TATAA	691	5	-	Arabidopsis thaliana	core promoter element around -30 of transcription start
Potri.001G080900.1.v3.0	TATA-box	TATA	692	4	+	Arabidopsis thaliana	core promoter element around -30 of transcription start
Potri.001G080900.1.v3.0	TATA-box	ATTATA	700	6	+	Brassica napus	core promoter element around -30 of transcription start
Potri.001G080900.1.v3.0	TATA-box	TATAA	701	5	-	Arabidopsis thaliana	core promoter element around -30 of transcription start
Potri.001G080900.1.v3.0	TATA-box	TATA	702	4	+	Arabidopsis thaliana	core promoter element around -30 of transcription start
Potri.001G080900.1.v3.0	TATA-box	TATATA	767	6	+	Arabidopsis thaliana	core promoter element around -30 of transcription start
Potri.001G080900.1.v3.0	TATA-box	TATA	769	4	+	Arabidopsis thaliana	core promoter element around -30 of transcription start
Potri.001G080900.1.v3.0	TATA-box	TATATTTATATTT	792	13	-	Avena sativa	core promoter element around -30 of transcription start
Potri.001G080900.1.v3.0	TATA-box	ATATAA	794	6	+	Brassica oleracea	core promoter element around -30 of transcription start
Potri.001G080900.1.v3.0	TATA-box	TATA	795	4	+	Arabidopsis thaliana	core promoter element around -30 of transcription start
Potri.001G080900.1.v3.0	TATA-box	ATATAT	800	6	+	Brassica napus	core promoter element around -30 of transcription start
Potri.001G080900.1.v3.0	TATA-box	TATA	801	4	+	Arabidopsis thaliana	core promoter element around -30 of transcription start
Potri.001G080900.1.v3.0	TATA-box	ATATAT	926	6	+	Brassica napus	core promoter element around -30 of transcription start
Potri.001G080900.1.v3.0	TATA-box	TATA	927	4	+	Arabidopsis thaliana	core promoter element around -30 of transcription start
Potri.001G080900.1.v3.0	TATA-box	TATATA	935	6	+	Arabidopsis thaliana	core promoter element around -30 of transcription start
Potri.001G080900.1.v3.0	TATA-box	ATATAT	936	6	+	Brassica napus	core promoter element around -30 of transcription start
Potri.001G080900.1.v3.0	TATA-box	TATATA	937	6	+	Arabidopsis thaliana	core promoter element around -30 of transcription start
Potri.001G080900.1.v3.0	TATA-box	ATATAT	938	6	+	Brassica napus	core promoter element around -30 of transcription start
Potri.001G080900.1.v3.0	TATA-box	TATA	939	4	+	Arabidopsis thaliana	core promoter element around -30 of transcription start
Potri.001G080900.1.v3.0	TATA-box	ATATAT	952	6	+	Brassica napus	core promoter element around -30 of transcription start
Potri.001G080900.1.v3.0	TATA-box	TATATA	953	6	+	Arabidopsis thaliana	core promoter element around -30 of transcription start
Potri.001G080900.1.v3.0	TATA-box	ATATAT	954	6	+	Brassica napus	core promoter element around -30 of transcription start
Potri.001G080900.1.v3.0	TATA-box	TATA	955	4	+	Arabidopsis thaliana	core promoter element around -30 of transcription start
Potri.001G080900.1.v3.0	TATA-box	ATTATA	958	6	+	Brassica napus	core promoter element around -30 of transcription start
Potri.001G080900.1.v3.0	TATA-box	TATATAA	959	7	-	Arabidopsis thaliana	core promoter element around -30 of transcription start
Potri.001G080900.1.v3.0	TATA-box	TATATA	960	6	+	Arabidopsis thaliana	core promoter element around -30 of transcription start
Potri.001G080900.1.v3.0	TATA-box	ATATAA	961	6	+	Brassica oleracea	core promoter element around -30 of transcription start
Potri.001G080900.1.v3.0	TATA-box	TATA	962	4	+	Arabidopsis thaliana	core promoter element around -30 of transcription start
Potri.001G080900.1.v3.0	TATA-box	TATAAA	990	6	-	Helianthus annuus	core promoter element around -30 of transcription start
Potri.001G080900.1.v3.0	TATA-box	TATATAA	991	7	-	Arabidopsis thaliana	core promoter element around -30 of transcription start
Potri.001G080900.1.v3.0	TATA-box	TATATA	992	6	+	Arabidopsis thaliana	core promoter element around -30 of transcription start
Potri.001G080900.1.v3.0	TATA-box	ATATAA	993	6	+	Brassica oleracea	core promoter element around -30 of transcription start
Potri.001G080900.1.v3.0	TATA-box	TATA	994	4	+	Arabidopsis thaliana	core promoter element around -30 of transcription start
Potri.001G080900.1.v3.0	TATA-box	ATATAT	1041	6	-	Brassica napus	core promoter element around -30 of transcription start
Potri.001G080900.1.v3.0	TATA-box	TATA	1042	4	-	Arabidopsis thaliana	core promoter element around -30 of transcription start
Potri.001G080900.1.v3.0	TATA-box	TATAAA	1150	6	-	Helianthus annuus	core promoter element around -30 of transcription start
Potri.001G080900.1.v3.0	TATA-box	TATATAA	1151	7	-	Arabidopsis thaliana	core promoter element around -30 of transcription start
Potri.001G080900.1.v3.0	TATA-box	TATATA	1152	6	-	Arabidopsis thaliana	core promoter element around -30 of transcription start
Potri.001G080900.1.v3.0	TATA-box	ATATAA	1153	6	+	Brassica oleracea	core promoter element around -30 of transcription start
Potri.001G080900.1.v3.0	TATA-box	TATA	1154	4	-	Arabidopsis thaliana	core promoter element around -30 of transcription start
Potri.001G080900.1.v3.0	TATA-box	ccTATAAAaa	1169	9	+	Arabidopsis thaliana	core promoter element around -30 of transcription start
Potri.001G080900.1.v3.0	TATA-box	TATA	1171	4	-	Arabidopsis thaliana	core promoter element around -30 of transcription start
Potri.001G080900.1.v3.0	TATA-box	TATTTAAA	1417	8	-	Arabidopsis thaliana	core promoter element around -30 of transcription start
Potri.001G080900.1.v3.0	TATA-box	TATAA	1514	5	-	Arabidopsis thaliana	core promoter element around -30 of transcription start
Potri.001G080900.1.v3.0	TATA-box	TATA	1515	4	-	Arabidopsis thaliana	core promoter element around -30 of transcription start
Potri.001G080900.1.v3.0	TATA-box	TATATA	1548	6	-	Arabidopsis thaliana	core promoter element around -30 of transcription start
Potri.001G080900.1.v3.0	TATA-box	ATATAT	1549	6	-	Brassica napus	core promoter element around -30 of transcription start
Potri.001G080900.1.v3.0	TATA-box	TATA	1550	4	-	Arabidopsis thaliana	core promoter element around -30 of transcription start
Potri.001G080900.1.v3.0	TATA-box	TATA	1698	4	-	Arabidopsis thaliana	core promoter element around -30 of transcription start
Potri.001G080900.1.v3.0	TATA-box	TATA	1826	4	-	Arabidopsis thaliana	core promoter element around -30 of transcription start
Potri.001G080900.1.v3.0	TATA-box	TATACA	1938	6	-	Helianthus annuus	core promoter element around -30 of transcription start
Potri.001G080900.1.v3.0	TATA-box	TATA	1940	4	-	Arabidopsis thaliana	core promoter element around -30 of transcription start
Potri.001G080900.1.v3.0	TATA-box	TATATAA	1950	7	-	Arabidopsis thaliana	core promoter element around -30 of transcription start
Potri.001G080900.1.v3.0	TATA-box	TATATA	1951	6	-	Arabidopsis thaliana	core promoter element around -30 of transcription start
Potri.001G080900.1.v3.0	TATA-box	ATATAA	1952	6	+	Brassica oleracea	core promoter element around -30 of transcription start
Potri.001G080900.1.v3.0	TATA-box	TATA	1953	4	-	Arabidopsis thaliana	core promoter element around -30 of transcription start
Potri.001G080900.1.v3.0	CGTCA-motif	CGTCA	849	5	-	Hordeum vulgare	cis-acting regulatory element involved in the MeJA-responsiveness
Potri.001G080900.1.v3.0	GCN4_motif	TGAGTCA	1529	7	-	Oryza sativa	cis-regulatory element involved in endosperm expression
Potri.001G080900.1.v3.0	CAAT-box	CCAAT	66	5	+	Arabidopsis thaliana	common cis-acting element in promoter and enhancer regions
Potri.001G080900.1.v3.0	CAAT-box	CAAT	67	4	+	Nicotiana glutinosa
Potri.001G080900.1.v3.0	CAAT-box	CAAT	69	4	-	Nicotiana glutinosa
Potri.001G080900.1.v3.0	CAAT-box	CCAAT	126	5	-	Arabidopsis thaliana	common cis-acting element in promoter and enhancer regions
Potri.001G080900.1.v3.0	CAAT-box	CAAT	194	4	+	Nicotiana glutinosa
Potri.001G080900.1.v3.0	CAAT-box	CAAAT	254	5	-	Pisum sativum	common cis-acting element in promoter and enhancer regions
Potri.001G080900.1.v3.0	CAAT-box	CAAT	278	4	-	Nicotiana glutinosa
Potri.001G080900.1.v3.0	CAAT-box	CCAAT	343	5	+	Arabidopsis thaliana	common cis-acting element in promoter and enhancer regions
Potri.001G080900.1.v3.0	CAAT-box	CAAT	344	4	+	Nicotiana glutinosa
Potri.001G080900.1.v3.0	CAAT-box	CAAT	373	4	-	Nicotiana glutinosa
Potri.001G080900.1.v3.0	CAAT-box	CAAT	485	4	-	Nicotiana glutinosa
Potri.001G080900.1.v3.0	CAAT-box	CAAAT	564	5	-	Pisum sativum	common cis-acting element in promoter and enhancer regions
Potri.001G080900.1.v3.0	CAAT-box	CAAAT	625	5	-	Pisum sativum	common cis-acting element in promoter and enhancer regions
Potri.001G080900.1.v3.0	CAAT-box	CAAAT	725	5	+	Pisum sativum	common cis-acting element in promoter and enhancer regions
Potri.001G080900.1.v3.0	CAAT-box	CAAT	762	4	+	Nicotiana glutinosa
Potri.001G080900.1.v3.0	CAAT-box	CAAT	819	4	+	Nicotiana glutinosa
Potri.001G080900.1.v3.0	CAAT-box	CAAT	821	4	-	Nicotiana glutinosa
Potri.001G080900.1.v3.0	CAAT-box	CAAAT	885	5	-	Pisum sativum	common cis-acting element in promoter and enhancer regions
Potri.001G080900.1.v3.0	CAAT-box	CCAAT	897	5	-	Arabidopsis thaliana	common cis-acting element in promoter and enhancer regions
Potri.001G080900.1.v3.0	CAAT-box	CAAT	930	4	-	Nicotiana glutinosa
Potri.001G080900.1.v3.0	CAAT-box	CAAT	1050	4	-	Nicotiana glutinosa
Potri.001G080900.1.v3.0	CAAT-box	CAAT	1146	4	-	Nicotiana glutinosa
Potri.001G080900.1.v3.0	CAAT-box	CAAT	1276	4	+	Nicotiana glutinosa
Potri.001G080900.1.v3.0	CAAT-box	CCAAT	1278	5	-	Arabidopsis thaliana	common cis-acting element in promoter and enhancer regions
Potri.001G080900.1.v3.0	CAAT-box	CAAT	1290	4	-	Nicotiana glutinosa
Potri.001G080900.1.v3.0	CAAT-box	CAAT	1355	4	-	Nicotiana glutinosa
Potri.001G080900.1.v3.0	CAAT-box	CCAAT	1454	5	+	Arabidopsis thaliana	common cis-acting element in promoter and enhancer regions
Potri.001G080900.1.v3.0	CAAT-box	CAAT	1455	4	+	Nicotiana glutinosa
Potri.001G080900.1.v3.0	CAAT-box	CAAT	1527	4	-	Nicotiana glutinosa
Potri.001G080900.1.v3.0	CAAT-box	CAAT	1535	4	-	Nicotiana glutinosa
Potri.001G080900.1.v3.0	CAAT-box	CCAAT	1591	5	-	Arabidopsis thaliana	common cis-acting element in promoter and enhancer regions
Potri.001G080900.1.v3.0	CAAT-box	CCAAT	1690	5	+	Arabidopsis thaliana	common cis-acting element in promoter and enhancer regions
Potri.001G080900.1.v3.0	CAAT-box	CAAT	1691	4	+	Nicotiana glutinosa
Potri.001G080900.1.v3.0	CAAT-box	CAAT	1707	4	-	Nicotiana glutinosa
Potri.001G080900.1.v3.0	CAAT-box	CAAT	1753	4	-	Nicotiana glutinosa
Potri.001G080900.1.v3.0	CAAT-box	CAAT	1882	4	-	Nicotiana glutinosa
Potri.001G080900.1.v3.0	CAAT-box	CAAAT	1968	5	+	Pisum sativum	common cis-acting element in promoter and enhancer regions
Potri.001G080900.1.v3.0	CAAT-box	CAAT	1985	4	-	Nicotiana glutinosa
Potri.001G080900.1.v3.0	AT~TATA-box	TATATAAA	12	8	-	Arabidopsis thaliana
Potri.001G080900.1.v3.0	AT~TATA-box	TATATA	14	6	+	Arabidopsis thaliana
Potri.001G080900.1.v3.0	AT~TATA-box	TATATAAA	462	8	-	Arabidopsis thaliana
Potri.001G080900.1.v3.0	AT~TATA-box	TATATA	464	6	+	Arabidopsis thaliana
Potri.001G080900.1.v3.0	AT~TATA-box	TATATA	592	6	+	Arabidopsis thaliana
Potri.001G080900.1.v3.0	AT~TATA-box	TATATA	767	6	+	Arabidopsis thaliana
Potri.001G080900.1.v3.0	AT~TATA-box	TATATA	935	6	+	Arabidopsis thaliana
Potri.001G080900.1.v3.0	AT~TATA-box	TATATA	937	6	+	Arabidopsis thaliana
Potri.001G080900.1.v3.0	AT~TATA-box	TATATA	953	6	+	Arabidopsis thaliana
Potri.001G080900.1.v3.0	AT~TATA-box	TATATA	960	6	+	Arabidopsis thaliana
Potri.001G080900.1.v3.0	AT~TATA-box	TATATAAA	990	8	-	Arabidopsis thaliana
Potri.001G080900.1.v3.0	AT~TATA-box	TATATA	992	6	+	Arabidopsis thaliana
Potri.001G080900.1.v3.0	AT~TATA-box	TATATAAA	1150	8	-	Arabidopsis thaliana
Potri.001G080900.1.v3.0	AT~TATA-box	TATATA	1152	6	-	Arabidopsis thaliana
Potri.001G080900.1.v3.0	AT~TATA-box	TATATA	1548	6	-	Arabidopsis thaliana
Potri.001G080900.1.v3.0	AT~TATA-box	TATATA	1951	6	-	Arabidopsis thaliana
Potri.001G080900.1.v3.0	AT-rich element	ATAGAAATCAA	1172	10	+	Glycine max	binding site of AT-rich DNA binding protein (ATBP-1)
Potri.001G080900.1.v3.0	MRE	AACCTAA	224	7	-	Petroselinum crispum	MYB binding site involved in light responsiveness
Potri.001G080900.1.v3.0	Unnamed__6	taTAAATATct	795	10	+	Zea mays
Potri.001G080900.1.v3.0	CTAG-motif	ACTAGCAGAA	52	9	-	Avena sativa
Potri.001G080900.1.v3.0	AAGAA-motif	GAAAGAA	1613	7	+	Avena sativa
Potri.001G080900.1.v3.0	Box 4	ATTAAT	109	6	+	Petroselinum crispum	part of a conserved DNA module involved in light responsiveness
Potri.001G080900.1.v3.0	Box 4	ATTAAT	541	6	+	Petroselinum crispum	part of a conserved DNA module involved in light responsiveness
Potri.001G080900.1.v3.0	Box 4	ATTAAT	881	6	+	Petroselinum crispum	part of a conserved DNA module involved in light responsiveness
Potri.001G080900.1.v3.0	Box 4	ATTAAT	1255	6	-	Petroselinum crispum	part of a conserved DNA module involved in light responsiveness
Potri.001G080900.1.v3.0	Box 4	ATTAAT	1424	6	-	Petroselinum crispum	part of a conserved DNA module involved in light responsiveness
Potri.001G080900.1.v3.0	Box 4	ATTAAT	1625	6	-	Petroselinum crispum	part of a conserved DNA module involved in light responsiveness
Potri.001G080900.1.v3.0	Myc	TCTCTTA	1465	7	+	Arabidopsis thaliana
Potri.001G120000.1.v3.0	O2-site	GATGA(C/T)(A/G)TG(A/G)	33	8	+	Zea mays	cis-acting regulatory element involved in zein metabolism regulation
Potri.001G120000.1.v3.0	TCA-element	CCATCTTTTT	14	10	-	Nicotiana tabacum	cis-acting element involved in salicylic acid responsiveness
Potri.001G120000.1.v3.0	TCA-element	CCATCTTTTT	595	9	+	Nicotiana tabacum	cis-acting element involved in salicylic acid responsiveness
Potri.001G120000.1.v3.0	TCCC-motif	TCTCCCT	1221	7	+	Spinacia oleracea	part of a light responsive element
Potri.001G120000.1.v3.0	AAGAA-motif	GAAAGAA	78	7	+	Avena sativa
Potri.001G120000.1.v3.0	AAGAA-motif	gGTAAAGAAA	362	9	-	Avena sativa
Potri.001G120000.1.v3.0	AAGAA-motif	GAAAGAA	1829	7	-	Avena sativa
Potri.001G120000.1.v3.0	Box 4	ATTAAT	66	6	+	Petroselinum crispum	part of a conserved DNA module involved in light responsiveness
Potri.001G120000.1.v3.0	Box 4	ATTAAT	406	6	+	Petroselinum crispum	part of a conserved DNA module involved in light responsiveness
Potri.001G120000.1.v3.0	Box 4	ATTAAT	782	6	+	Petroselinum crispum	part of a conserved DNA module involved in light responsiveness
Potri.001G120000.1.v3.0	Box 4	ATTAAT	897	6	+	Petroselinum crispum	part of a conserved DNA module involved in light responsiveness
Potri.001G120000.1.v3.0	Box 4	ATTAAT	1342	6	-	Petroselinum crispum	part of a conserved DNA module involved in light responsiveness
Potri.001G120000.1.v3.0	Box 4	ATTAAT	1641	6	-	Petroselinum crispum	part of a conserved DNA module involved in light responsiveness
Potri.001G120000.1.v3.0	Myb	TAACTG	851	6	-	Arabidopsis thaliana
Potri.001G120000.1.v3.0	TCT-motif	TCTTAC	159	6	+	Arabidopsis thaliana	part of a light responsive element
Potri.001G120000.1.v3.0	TCT-motif	TCTTAC	1245	6	+	Arabidopsis thaliana	part of a light responsive element
Potri.001G120000.1.v3.0	CAAT-box	CAAT	53	4	+	Nicotiana glutinosa
Potri.001G120000.1.v3.0	CAAT-box	CAAT	88	4	+	Nicotiana glutinosa
Potri.001G120000.1.v3.0	CAAT-box	CAAT	219	4	+	Nicotiana glutinosa
Potri.001G120000.1.v3.0	CAAT-box	CAAT	311	4	-	Nicotiana glutinosa
Potri.001G120000.1.v3.0	CAAT-box	CAAT	355	4	-	Nicotiana glutinosa
Potri.001G120000.1.v3.0	CAAT-box	CAAT	505	4	+	Nicotiana glutinosa
Potri.001G120000.1.v3.0	CAAT-box	CAAT	518	4	-	Nicotiana glutinosa
Potri.001G120000.1.v3.0	CAAT-box	CAAT	685	4	-	Nicotiana glutinosa
Potri.001G120000.1.v3.0	CAAT-box	CAAT	733	4	+	Nicotiana glutinosa
Potri.001G120000.1.v3.0	CAAT-box	CAAAT	834	5	+	Pisum sativum	common cis-acting element in promoter and enhancer regions
Potri.001G120000.1.v3.0	CAAT-box	CAAT	958	4	-	Nicotiana glutinosa
Potri.001G120000.1.v3.0	CAAT-box	CAAT	1011	4	+	Nicotiana glutinosa
Potri.001G120000.1.v3.0	CAAT-box	CAAT	1183	4	-	Nicotiana glutinosa
Potri.001G120000.1.v3.0	CAAT-box	CAAT	1233	4	-	Nicotiana glutinosa
Potri.001G120000.1.v3.0	CAAT-box	CAAT	1287	4	+	Nicotiana glutinosa
Potri.001G120000.1.v3.0	CAAT-box	CAAT	1298	4	-	Nicotiana glutinosa
Potri.001G120000.1.v3.0	CAAT-box	CAAT	1346	4	-	Nicotiana glutinosa
Potri.001G120000.1.v3.0	CAAT-box	CAAT	1377	4	-	Nicotiana glutinosa
Potri.001G120000.1.v3.0	CAAT-box	CCAAT	1396	5	-	Arabidopsis thaliana	common cis-acting element in promoter and enhancer regions
Potri.001G120000.1.v3.0	CAAT-box	CCAAT	1581	5	-	Arabidopsis thaliana	common cis-acting element in promoter and enhancer regions
Potri.001G120000.1.v3.0	CAAT-box	CAAT	1608	4	-	Nicotiana glutinosa
Potri.001G120000.1.v3.0	CAAT-box	CAAT	1633	4	+	Nicotiana glutinosa
Potri.001G120000.1.v3.0	CAAT-box	CCAAT	1690	5	+	Arabidopsis thaliana	common cis-acting element in promoter and enhancer regions
Potri.001G120000.1.v3.0	CAAT-box	CAAT	1691	4	+	Nicotiana glutinosa
Potri.001G120000.1.v3.0	CAAT-box	CAAT	1738	4	-	Nicotiana glutinosa
Potri.001G120000.1.v3.0	CAAT-box	CAAT	1743	4	-	Nicotiana glutinosa
Potri.001G120000.1.v3.0	CAAT-box	CAAT	1824	4	+	Nicotiana glutinosa
Potri.001G120000.1.v3.0	CAAT-box	CAAT	1872	4	-	Nicotiana glutinosa
Potri.001G120000.1.v3.0	CAAT-box	CAAT	1880	4	+	Nicotiana glutinosa
Potri.001G120000.1.v3.0	CAAT-box	CAAT	1915	4	+	Nicotiana glutinosa
Potri.001G120000.1.v3.0	AT~TATA-box	TATATA	759	6	+	Arabidopsis thaliana
Potri.001G120000.1.v3.0	AT~TATA-box	TATATA	1767	6	-	Arabidopsis thaliana
Potri.001G120000.1.v3.0	AT~TATA-box	TATATA	1788	6	-	Arabidopsis thaliana
Potri.001G120000.1.v3.0	AT~TATA-box	TATATA	1790	6	-	Arabidopsis thaliana
Potri.001G120000.1.v3.0	AT~TATA-box	TATATA	1792	6	-	Arabidopsis thaliana
Potri.001G120000.1.v3.0	AT1-motif	AATTATTTTTTATT	192	13	+	Solanum tuberosum	part of a light responsive module
Potri.001G120000.1.v3.0	as-1	TGACG	1258	5	+	Arabidopsis thaliana
Potri.001G120000.1.v3.0	STRE	AGGGG	370	5	-	Arabidopsis thaliana
Potri.001G120000.1.v3.0	STRE	AGGGG	1334	5	+	Arabidopsis thaliana
Potri.001G120000.1.v3.0	Unnamed__4	CTCC	610	4	-	Petroselinum hortense
Potri.001G120000.1.v3.0	Unnamed__4	CTCC	1217	4	+	Petroselinum hortense
Potri.001G120000.1.v3.0	Unnamed__4	CTCC	1222	4	+	Petroselinum hortense
Potri.001G120000.1.v3.0	Unnamed__4	CTCC	1412	4	+	Petroselinum hortense
Potri.001G120000.1.v3.0	Unnamed__4	CTCC	1415	4	+	Petroselinum hortense
Potri.001G120000.1.v3.0	Unnamed__4	CTCC	1445	4	+	Petroselinum hortense
Potri.001G120000.1.v3.0	Unnamed__4	CTCC	1499	4	-	Petroselinum hortense
Potri.001G120000.1.v3.0	Unnamed__4	CTCC	1994	4	-	Petroselinum hortense
Potri.001G120000.1.v3.0	Unnamed__4	CTCC	1997	4	-	Petroselinum hortense
Potri.001G120000.1.v3.0	TATA-box	ATATAT	100	6	+	Brassica napus	core promoter element around -30 of transcription start
Potri.001G120000.1.v3.0	TATA-box	TATA	101	4	+	Arabidopsis thaliana	core promoter element around -30 of transcription start
Potri.001G120000.1.v3.0	TATA-box	ATATAT	168	6	+	Brassica napus	core promoter element around -30 of transcription start
Potri.001G120000.1.v3.0	TATA-box	TATA	169	4	+	Arabidopsis thaliana	core promoter element around -30 of transcription start
Potri.001G120000.1.v3.0	TATA-box	ATATAA	436	6	+	Brassica oleracea	core promoter element around -30 of transcription start
Potri.001G120000.1.v3.0	TATA-box	TATA	437	4	+	Arabidopsis thaliana	core promoter element around -30 of transcription start
Potri.001G120000.1.v3.0	TATA-box	ATATAA	523	6	+	Brassica oleracea	core promoter element around -30 of transcription start
Potri.001G120000.1.v3.0	TATA-box	TATA	524	4	+	Arabidopsis thaliana	core promoter element around -30 of transcription start
Potri.001G120000.1.v3.0	TATA-box	ATTATA	699	6	+	Brassica napus	core promoter element around -30 of transcription start
Potri.001G120000.1.v3.0	TATA-box	TATAA	700	5	-	Arabidopsis thaliana	core promoter element around -30 of transcription start
Potri.001G120000.1.v3.0	TATA-box	TATA	701	4	+	Arabidopsis thaliana	core promoter element around -30 of transcription start
Potri.001G120000.1.v3.0	TATA-box	TATATAA	758	7	-	Arabidopsis thaliana	core promoter element around -30 of transcription start
Potri.001G120000.1.v3.0	TATA-box	TATATA	759	6	+	Arabidopsis thaliana	core promoter element around -30 of transcription start
Potri.001G120000.1.v3.0	TATA-box	ATATAT	760	6	+	Brassica napus	core promoter element around -30 of transcription start
Potri.001G120000.1.v3.0	TATA-box	TATA	761	4	+	Arabidopsis thaliana	core promoter element around -30 of transcription start
Potri.001G120000.1.v3.0	TATA-box	TATAA	1057	5	-	Arabidopsis thaliana	core promoter element around -30 of transcription start
Potri.001G120000.1.v3.0	TATA-box	TATA	1058	4	-	Arabidopsis thaliana	core promoter element around -30 of transcription start
Potri.001G120000.1.v3.0	TATA-box	TATAAA	1449	6	-	Helianthus annuus	core promoter element around -30 of transcription start
Potri.001G120000.1.v3.0	TATA-box	TATAA	1450	5	-	Arabidopsis thaliana	core promoter element around -30 of transcription start
Potri.001G120000.1.v3.0	TATA-box	TATA	1451	4	-	Arabidopsis thaliana	core promoter element around -30 of transcription start
Potri.001G120000.1.v3.0	TATA-box	ATTATA	1482	6	+	Brassica napus	core promoter element around -30 of transcription start
Potri.001G120000.1.v3.0	TATA-box	TATAA	1483	5	-	Arabidopsis thaliana	core promoter element around -30 of transcription start
Potri.001G120000.1.v3.0	TATA-box	TATA	1484	4	-	Arabidopsis thaliana	core promoter element around -30 of transcription start
Potri.001G120000.1.v3.0	TATA-box	ccTATAAAaa	1533	9	-	Arabidopsis thaliana	core promoter element around -30 of transcription start
Potri.001G120000.1.v3.0	TATA-box	ATATAT	1766	6	-	Brassica napus	core promoter element around -30 of transcription start
Potri.001G120000.1.v3.0	TATA-box	TATATA	1767	6	-	Arabidopsis thaliana	core promoter element around -30 of transcription start
Potri.001G120000.1.v3.0	TATA-box	ATATAT	1768	6	-	Brassica napus	core promoter element around -30 of transcription start
Potri.001G120000.1.v3.0	TATA-box	TATA	1769	4	-	Arabidopsis thaliana	core promoter element around -30 of transcription start
Potri.001G120000.1.v3.0	TATA-box	ATATAT	1787	6	-	Brassica napus	core promoter element around -30 of transcription start
Potri.001G120000.1.v3.0	TATA-box	TATATA	1788	6	-	Arabidopsis thaliana	core promoter element around -30 of transcription start
Potri.001G120000.1.v3.0	TATA-box	ATATAT	1789	6	-	Brassica napus	core promoter element around -30 of transcription start
Potri.001G120000.1.v3.0	TATA-box	TATATA	1790	6	-	Arabidopsis thaliana	core promoter element around -30 of transcription start
Potri.001G120000.1.v3.0	TATA-box	ATATAT	1791	6	-	Brassica napus	core promoter element around -30 of transcription start
Potri.001G120000.1.v3.0	TATA-box	TATATA	1792	6	-	Arabidopsis thaliana	core promoter element around -30 of transcription start
Potri.001G120000.1.v3.0	TATA-box	ATATAA	1793	6	+	Brassica oleracea	core promoter element around -30 of transcription start
Potri.001G120000.1.v3.0	TATA-box	TATA	1794	4	-	Arabidopsis thaliana	core promoter element around -30 of transcription start
Potri.001G120000.1.v3.0	TATA-box	ATATAT	1810	6	-	Brassica napus	core promoter element around -30 of transcription start
Potri.001G120000.1.v3.0	TATA-box	TATA	1811	4	-	Arabidopsis thaliana	core promoter element around -30 of transcription start
Potri.001G120000.1.v3.0	TATA-box	TATA	1896	4	-	Arabidopsis thaliana	core promoter element around -30 of transcription start
Potri.001G120000.1.v3.0	TATA-box	ATATAA	1917	6	+	Brassica oleracea	core promoter element around -30 of transcription start
Potri.001G120000.1.v3.0	TATA-box	TATA	1918	4	-	Arabidopsis thaliana	core promoter element around -30 of transcription start
Potri.001G120000.1.v3.0	TATA-box	TATA	1955	4	-	Arabidopsis thaliana	core promoter element around -30 of transcription start
Potri.001G120000.1.v3.0	GT1-motif	GGTTAA	420	6	+	Arabidopsis thaliana	light responsive element
Potri.001G120000.1.v3.0	GT1-motif	GGTTAAT	1146	7	+	Avena sativa	light responsive element
Potri.001G120000.1.v3.0	GT1-motif	GGTTAAT	1337	7	+	Avena sativa	light responsive element
Potri.001G120000.1.v3.0	HD-Zip 3	GTAAT(G/C)ATTAC	723	9.5	+	Arabidopsis thaliana	protein binding site
Potri.001G120000.1.v3.0	CGTCA-motif	CGTCA	1258	5	-	Hordeum vulgare	cis-acting regulatory element involved in the MeJA-responsiveness
Potri.001G120000.1.v3.0	GCN4_motif	TGAGTCA	643	7	+	Oryza sativa	cis-regulatory element involved in endosperm expression
Potri.001G120000.1.v3.0	GATA-motif	AAGGATAAGG	230	9	+	Solanum tuberosum	part of a light responsive element
Potri.001G120000.1.v3.0	TCA	TCATCTTCAT	211	9	-	Pisum sativum
Potri.001G120000.1.v3.0	MYB-like sequence	TAACCA	1145	6	-	Arabidopsis thaliana
Potri.001G120000.1.v3.0	WRE3	CCACCT	595	6	+	Pisum sativum
Potri.001G120000.1.v3.0	ARE	AAACCA	913	6	+	Zea mays	cis-acting regulatory element essential for the anaerobic induction
Potri.001G120000.1.v3.0	TGACG-motif	TGACG	1258	5	+	Hordeum vulgare	cis-acting regulatory element involved in the MeJA-responsiveness
Potri.001G120000.1.v3.0		motif_sequence	130	4	+	organism	short_function
Potri.001G120000.1.v3.0		motif_sequence	213	4	-	organism	short_function
Potri.001G120000.1.v3.0		motif_sequence	243	4	+	organism	short_function
Potri.001G120000.1.v3.0		motif_sequence	497	4	+	organism	short_function
Potri.001G120000.1.v3.0		motif_sequence	610	4	-	organism	short_function
Potri.001G120000.1.v3.0		motif_sequence	790	4	+	organism	short_function
Potri.001G120000.1.v3.0		motif_sequence	1166	4	-	organism	short_function
Potri.001G120000.1.v3.0		motif_sequence	1215	4	+	organism	short_function
Potri.001G120000.1.v3.0		motif_sequence	1220	4	+	organism	short_function
Potri.001G120000.1.v3.0		motif_sequence	1439	4	-	organism	short_function
Potri.001G120000.1.v3.0		motif_sequence	1443	4	+	organism	short_function
Potri.001G120000.1.v3.0		motif_sequence	1671	4	+	organism	short_function
Potri.001G120000.1.v3.0		motif_sequence	1819	4	+	organism	short_function
Potri.001G120000.1.v3.0		motif_sequence	1826	4	+	organism	short_function
Potri.001G120000.1.v3.0		motif_sequence	1889	4	+	organism	short_function
Potri.001G120000.1.v3.0		motif_sequence	1901	4	+	organism	short_function
Potri.001G120000.1.v3.0		motif_sequence	1924	4	+	organism	short_function
Potri.001G120000.1.v3.0		motif_sequence	1981	4	+	organism	short_function
Potri.001G120000.1.v3.0	MYB	TAACCA	1145	6	-	Arabidopsis thaliana
Potri.001G120000.1.v3.0	MYB	CAACCA	1804	6	-	Arabidopsis thaliana
Potri.001G120000.1.v3.0	W box	TTGACC	1754	6	-	Arabidopsis thaliana
Potri.001G120000.1.v3.0	RY-element	CATGCATG	174	8	+	Helianthus annuus	cis-acting regulatory element involved in seed-specific regulation
Potri.001G120000.1.v3.0	RY-element	CATGCATG	917	8	+	Helianthus annuus	cis-acting regulatory element involved in seed-specific regulation
Potri.001G120000.1.v3.0	RY-element	CATGCATG	1158	8	-	Helianthus annuus	cis-acting regulatory element involved in seed-specific regulation
Potri.001G120000.1.v3.0	TC-rich repeats	GTTTTCTTAC	1241	9	+	Nicotiana tabacum	cis-acting element involved in defense and stress responsiveness
Potri.001G120000.2.v3.0	AT~TATA-box	TATATA	759	6	+	Arabidopsis thaliana
Potri.001G120000.2.v3.0	AT~TATA-box	TATATA	1767	6	-	Arabidopsis thaliana
Potri.001G120000.2.v3.0	AT~TATA-box	TATATA	1788	6	-	Arabidopsis thaliana
Potri.001G120000.2.v3.0	AT~TATA-box	TATATA	1790	6	-	Arabidopsis thaliana
Potri.001G120000.2.v3.0	AT~TATA-box	TATATA	1792	6	-	Arabidopsis thaliana
Potri.001G120000.2.v3.0	CAAT-box	CAAT	53	4	+	Nicotiana glutinosa
Potri.001G120000.2.v3.0	CAAT-box	CAAT	88	4	+	Nicotiana glutinosa
Potri.001G120000.2.v3.0	CAAT-box	CAAT	219	4	+	Nicotiana glutinosa
Potri.001G120000.2.v3.0	CAAT-box	CAAT	311	4	-	Nicotiana glutinosa
Potri.001G120000.2.v3.0	CAAT-box	CAAT	355	4	-	Nicotiana glutinosa
Potri.001G120000.2.v3.0	CAAT-box	CAAT	505	4	+	Nicotiana glutinosa
Potri.001G120000.2.v3.0	CAAT-box	CAAT	518	4	-	Nicotiana glutinosa
Potri.001G120000.2.v3.0	CAAT-box	CAAT	685	4	-	Nicotiana glutinosa
Potri.001G120000.2.v3.0	CAAT-box	CAAT	733	4	+	Nicotiana glutinosa
Potri.001G120000.2.v3.0	CAAT-box	CAAAT	834	5	+	Pisum sativum	common cis-acting element in promoter and enhancer regions
Potri.001G120000.2.v3.0	CAAT-box	CAAT	958	4	-	Nicotiana glutinosa
Potri.001G120000.2.v3.0	CAAT-box	CAAT	1011	4	+	Nicotiana glutinosa
Potri.001G120000.2.v3.0	CAAT-box	CAAT	1183	4	-	Nicotiana glutinosa
Potri.001G120000.2.v3.0	CAAT-box	CAAT	1233	4	-	Nicotiana glutinosa
Potri.001G120000.2.v3.0	CAAT-box	CAAT	1287	4	+	Nicotiana glutinosa
Potri.001G120000.2.v3.0	CAAT-box	CAAT	1298	4	-	Nicotiana glutinosa
Potri.001G120000.2.v3.0	CAAT-box	CAAT	1346	4	-	Nicotiana glutinosa
Potri.001G120000.2.v3.0	CAAT-box	CAAT	1377	4	-	Nicotiana glutinosa
Potri.001G120000.2.v3.0	CAAT-box	CCAAT	1396	5	-	Arabidopsis thaliana	common cis-acting element in promoter and enhancer regions
Potri.001G120000.2.v3.0	CAAT-box	CCAAT	1581	5	-	Arabidopsis thaliana	common cis-acting element in promoter and enhancer regions
Potri.001G120000.2.v3.0	CAAT-box	CAAT	1608	4	-	Nicotiana glutinosa
Potri.001G120000.2.v3.0	CAAT-box	CAAT	1633	4	+	Nicotiana glutinosa
Potri.001G120000.2.v3.0	CAAT-box	CCAAT	1690	5	+	Arabidopsis thaliana	common cis-acting element in promoter and enhancer regions
Potri.001G120000.2.v3.0	CAAT-box	CAAT	1691	4	+	Nicotiana glutinosa
Potri.001G120000.2.v3.0	CAAT-box	CAAT	1738	4	-	Nicotiana glutinosa
Potri.001G120000.2.v3.0	CAAT-box	CAAT	1743	4	-	Nicotiana glutinosa
Potri.001G120000.2.v3.0	CAAT-box	CAAT	1824	4	+	Nicotiana glutinosa
Potri.001G120000.2.v3.0	CAAT-box	CAAT	1872	4	-	Nicotiana glutinosa
Potri.001G120000.2.v3.0	CAAT-box	CAAT	1880	4	+	Nicotiana glutinosa
Potri.001G120000.2.v3.0	CAAT-box	CAAT	1915	4	+	Nicotiana glutinosa
Potri.001G120000.2.v3.0	TCT-motif	TCTTAC	159	6	+	Arabidopsis thaliana	part of a light responsive element
Potri.001G120000.2.v3.0	TCT-motif	TCTTAC	1245	6	+	Arabidopsis thaliana	part of a light responsive element
Potri.001G120000.2.v3.0	Myb	TAACTG	851	6	-	Arabidopsis thaliana
Potri.001G120000.2.v3.0	Box 4	ATTAAT	66	6	+	Petroselinum crispum	part of a conserved DNA module involved in light responsiveness
Potri.001G120000.2.v3.0	Box 4	ATTAAT	406	6	+	Petroselinum crispum	part of a conserved DNA module involved in light responsiveness
Potri.001G120000.2.v3.0	Box 4	ATTAAT	782	6	+	Petroselinum crispum	part of a conserved DNA module involved in light responsiveness
Potri.001G120000.2.v3.0	Box 4	ATTAAT	897	6	+	Petroselinum crispum	part of a conserved DNA module involved in light responsiveness
Potri.001G120000.2.v3.0	Box 4	ATTAAT	1342	6	-	Petroselinum crispum	part of a conserved DNA module involved in light responsiveness
Potri.001G120000.2.v3.0	Box 4	ATTAAT	1641	6	-	Petroselinum crispum	part of a conserved DNA module involved in light responsiveness
Potri.001G120000.2.v3.0	AAGAA-motif	GAAAGAA	78	7	+	Avena sativa
Potri.001G120000.2.v3.0	AAGAA-motif	gGTAAAGAAA	362	9	-	Avena sativa
Potri.001G120000.2.v3.0	AAGAA-motif	GAAAGAA	1829	7	-	Avena sativa
Potri.001G120000.2.v3.0	TCCC-motif	TCTCCCT	1221	7	+	Spinacia oleracea	part of a light responsive element
Potri.001G120000.2.v3.0	TCA-element	CCATCTTTTT	14	10	-	Nicotiana tabacum	cis-acting element involved in salicylic acid responsiveness
Potri.001G120000.2.v3.0	TCA-element	CCATCTTTTT	595	9	+	Nicotiana tabacum	cis-acting element involved in salicylic acid responsiveness
Potri.001G120000.2.v3.0	O2-site	GATGA(C/T)(A/G)TG(A/G)	33	8	+	Zea mays	cis-acting regulatory element involved in zein metabolism regulation
Potri.001G120000.2.v3.0	TC-rich repeats	GTTTTCTTAC	1241	9	+	Nicotiana tabacum	cis-acting element involved in defense and stress responsiveness
Potri.001G120000.2.v3.0	RY-element	CATGCATG	174	8	+	Helianthus annuus	cis-acting regulatory element involved in seed-specific regulation
Potri.001G120000.2.v3.0	RY-element	CATGCATG	917	8	+	Helianthus annuus	cis-acting regulatory element involved in seed-specific regulation
Potri.001G120000.2.v3.0	RY-element	CATGCATG	1158	8	-	Helianthus annuus	cis-acting regulatory element involved in seed-specific regulation
Potri.001G120000.2.v3.0	W box	TTGACC	1754	6	-	Arabidopsis thaliana
Potri.001G120000.2.v3.0	MYB	TAACCA	1145	6	-	Arabidopsis thaliana
Potri.001G120000.2.v3.0	MYB	CAACCA	1804	6	-	Arabidopsis thaliana
Potri.001G120000.2.v3.0		motif_sequence	130	4	+	organism	short_function
Potri.001G120000.2.v3.0		motif_sequence	213	4	-	organism	short_function
Potri.001G120000.2.v3.0		motif_sequence	243	4	+	organism	short_function
Potri.001G120000.2.v3.0		motif_sequence	497	4	+	organism	short_function
Potri.001G120000.2.v3.0		motif_sequence	610	4	-	organism	short_function
Potri.001G120000.2.v3.0		motif_sequence	790	4	+	organism	short_function
Potri.001G120000.2.v3.0		motif_sequence	1166	4	-	organism	short_function
Potri.001G120000.2.v3.0		motif_sequence	1215	4	+	organism	short_function
Potri.001G120000.2.v3.0		motif_sequence	1220	4	+	organism	short_function
Potri.001G120000.2.v3.0		motif_sequence	1439	4	-	organism	short_function
Potri.001G120000.2.v3.0		motif_sequence	1443	4	+	organism	short_function
Potri.001G120000.2.v3.0		motif_sequence	1671	4	+	organism	short_function
Potri.001G120000.2.v3.0		motif_sequence	1819	4	+	organism	short_function
Potri.001G120000.2.v3.0		motif_sequence	1826	4	+	organism	short_function
Potri.001G120000.2.v3.0		motif_sequence	1889	4	+	organism	short_function
Potri.001G120000.2.v3.0		motif_sequence	1901	4	+	organism	short_function
Potri.001G120000.2.v3.0		motif_sequence	1924	4	+	organism	short_function
Potri.001G120000.2.v3.0		motif_sequence	1981	4	+	organism	short_function
Potri.001G120000.2.v3.0	ARE	AAACCA	913	6	+	Zea mays	cis-acting regulatory element essential for the anaerobic induction
Potri.001G120000.2.v3.0	TGACG-motif	TGACG	1258	5	+	Hordeum vulgare	cis-acting regulatory element involved in the MeJA-responsiveness
Potri.001G120000.2.v3.0	WRE3	CCACCT	595	6	+	Pisum sativum
Potri.001G120000.2.v3.0	MYB-like sequence	TAACCA	1145	6	-	Arabidopsis thaliana
Potri.001G120000.2.v3.0	TCA	TCATCTTCAT	211	9	-	Pisum sativum
Potri.001G120000.2.v3.0	GATA-motif	AAGGATAAGG	230	9	+	Solanum tuberosum	part of a light responsive element
Potri.001G120000.2.v3.0	GCN4_motif	TGAGTCA	643	7	+	Oryza sativa	cis-regulatory element involved in endosperm expression
Potri.001G120000.2.v3.0	CGTCA-motif	CGTCA	1258	5	-	Hordeum vulgare	cis-acting regulatory element involved in the MeJA-responsiveness
Potri.001G120000.2.v3.0	HD-Zip 3	GTAAT(G/C)ATTAC	723	9.5	+	Arabidopsis thaliana	protein binding site
Potri.001G120000.2.v3.0	GT1-motif	GGTTAA	420	6	+	Arabidopsis thaliana	light responsive element
Potri.001G120000.2.v3.0	GT1-motif	GGTTAAT	1146	7	+	Avena sativa	light responsive element
Potri.001G120000.2.v3.0	GT1-motif	GGTTAAT	1337	7	+	Avena sativa	light responsive element
Potri.001G120000.2.v3.0	TATA-box	ATATAT	100	6	+	Brassica napus	core promoter element around -30 of transcription start
Potri.001G120000.2.v3.0	TATA-box	TATA	101	4	+	Arabidopsis thaliana	core promoter element around -30 of transcription start
Potri.001G120000.2.v3.0	TATA-box	ATATAT	168	6	+	Brassica napus	core promoter element around -30 of transcription start
Potri.001G120000.2.v3.0	TATA-box	TATA	169	4	+	Arabidopsis thaliana	core promoter element around -30 of transcription start
Potri.001G120000.2.v3.0	TATA-box	ATATAA	436	6	+	Brassica oleracea	core promoter element around -30 of transcription start
Potri.001G120000.2.v3.0	TATA-box	TATA	437	4	+	Arabidopsis thaliana	core promoter element around -30 of transcription start
Potri.001G120000.2.v3.0	TATA-box	ATATAA	523	6	+	Brassica oleracea	core promoter element around -30 of transcription start
Potri.001G120000.2.v3.0	TATA-box	TATA	524	4	+	Arabidopsis thaliana	core promoter element around -30 of transcription start
Potri.001G120000.2.v3.0	TATA-box	ATTATA	699	6	+	Brassica napus	core promoter element around -30 of transcription start
Potri.001G120000.2.v3.0	TATA-box	TATAA	700	5	-	Arabidopsis thaliana	core promoter element around -30 of transcription start
Potri.001G120000.2.v3.0	TATA-box	TATA	701	4	+	Arabidopsis thaliana	core promoter element around -30 of transcription start
Potri.001G120000.2.v3.0	TATA-box	TATATAA	758	7	-	Arabidopsis thaliana	core promoter element around -30 of transcription start
Potri.001G120000.2.v3.0	TATA-box	TATATA	759	6	+	Arabidopsis thaliana	core promoter element around -30 of transcription start
Potri.001G120000.2.v3.0	TATA-box	ATATAT	760	6	+	Brassica napus	core promoter element around -30 of transcription start
Potri.001G120000.2.v3.0	TATA-box	TATA	761	4	+	Arabidopsis thaliana	core promoter element around -30 of transcription start
Potri.001G120000.2.v3.0	TATA-box	TATAA	1057	5	-	Arabidopsis thaliana	core promoter element around -30 of transcription start
Potri.001G120000.2.v3.0	TATA-box	TATA	1058	4	-	Arabidopsis thaliana	core promoter element around -30 of transcription start
Potri.001G120000.2.v3.0	TATA-box	TATAAA	1449	6	-	Helianthus annuus	core promoter element around -30 of transcription start
Potri.001G120000.2.v3.0	TATA-box	TATAA	1450	5	-	Arabidopsis thaliana	core promoter element around -30 of transcription start
Potri.001G120000.2.v3.0	TATA-box	TATA	1451	4	-	Arabidopsis thaliana	core promoter element around -30 of transcription start
Potri.001G120000.2.v3.0	TATA-box	ATTATA	1482	6	+	Brassica napus	core promoter element around -30 of transcription start
Potri.001G120000.2.v3.0	TATA-box	TATAA	1483	5	-	Arabidopsis thaliana	core promoter element around -30 of transcription start
Potri.001G120000.2.v3.0	TATA-box	TATA	1484	4	-	Arabidopsis thaliana	core promoter element around -30 of transcription start
Potri.001G120000.2.v3.0	TATA-box	ccTATAAAaa	1533	9	-	Arabidopsis thaliana	core promoter element around -30 of transcription start
Potri.001G120000.2.v3.0	TATA-box	ATATAT	1766	6	-	Brassica napus	core promoter element around -30 of transcription start
Potri.001G120000.2.v3.0	TATA-box	TATATA	1767	6	-	Arabidopsis thaliana	core promoter element around -30 of transcription start
Potri.001G120000.2.v3.0	TATA-box	ATATAT	1768	6	-	Brassica napus	core promoter element around -30 of transcription start
Potri.001G120000.2.v3.0	TATA-box	TATA	1769	4	-	Arabidopsis thaliana	core promoter element around -30 of transcription start
Potri.001G120000.2.v3.0	TATA-box	ATATAT	1787	6	-	Brassica napus	core promoter element around -30 of transcription start
Potri.001G120000.2.v3.0	TATA-box	TATATA	1788	6	-	Arabidopsis thaliana	core promoter element around -30 of transcription start
Potri.001G120000.2.v3.0	TATA-box	ATATAT	1789	6	-	Brassica napus	core promoter element around -30 of transcription start
Potri.001G120000.2.v3.0	TATA-box	TATATA	1790	6	-	Arabidopsis thaliana	core promoter element around -30 of transcription start
Potri.001G120000.2.v3.0	TATA-box	ATATAT	1791	6	-	Brassica napus	core promoter element around -30 of transcription start
Potri.001G120000.2.v3.0	TATA-box	TATATA	1792	6	-	Arabidopsis thaliana	core promoter element around -30 of transcription start
Potri.001G120000.2.v3.0	TATA-box	ATATAA	1793	6	+	Brassica oleracea	core promoter element around -30 of transcription start
Potri.001G120000.2.v3.0	TATA-box	TATA	1794	4	-	Arabidopsis thaliana	core promoter element around -30 of transcription start
Potri.001G120000.2.v3.0	TATA-box	ATATAT	1810	6	-	Brassica napus	core promoter element around -30 of transcription start
Potri.001G120000.2.v3.0	TATA-box	TATA	1811	4	-	Arabidopsis thaliana	core promoter element around -30 of transcription start
Potri.001G120000.2.v3.0	TATA-box	TATA	1896	4	-	Arabidopsis thaliana	core promoter element around -30 of transcription start
Potri.001G120000.2.v3.0	TATA-box	ATATAA	1917	6	+	Brassica oleracea	core promoter element around -30 of transcription start
Potri.001G120000.2.v3.0	TATA-box	TATA	1918	4	-	Arabidopsis thaliana	core promoter element around -30 of transcription start
Potri.001G120000.2.v3.0	TATA-box	TATA	1955	4	-	Arabidopsis thaliana	core promoter element around -30 of transcription start
Potri.001G120000.2.v3.0	Unnamed__4	CTCC	610	4	-	Petroselinum hortense
Potri.001G120000.2.v3.0	Unnamed__4	CTCC	1217	4	+	Petroselinum hortense
Potri.001G120000.2.v3.0	Unnamed__4	CTCC	1222	4	+	Petroselinum hortense
Potri.001G120000.2.v3.0	Unnamed__4	CTCC	1412	4	+	Petroselinum hortense
Potri.001G120000.2.v3.0	Unnamed__4	CTCC	1415	4	+	Petroselinum hortense
Potri.001G120000.2.v3.0	Unnamed__4	CTCC	1445	4	+	Petroselinum hortense
Potri.001G120000.2.v3.0	Unnamed__4	CTCC	1499	4	-	Petroselinum hortense
Potri.001G120000.2.v3.0	Unnamed__4	CTCC	1994	4	-	Petroselinum hortense
Potri.001G120000.2.v3.0	Unnamed__4	CTCC	1997	4	-	Petroselinum hortense
Potri.001G120000.2.v3.0	as-1	TGACG	1258	5	+	Arabidopsis thaliana
Potri.001G120000.2.v3.0	STRE	AGGGG	370	5	-	Arabidopsis thaliana
Potri.001G120000.2.v3.0	STRE	AGGGG	1334	5	+	Arabidopsis thaliana
Potri.001G120000.2.v3.0	AT1-motif	AATTATTTTTTATT	192	13	+	Solanum tuberosum	part of a light responsive module
Potri.001G144400.1.v3.0	Unnamed__4	CTCC	340	4	+	Petroselinum hortense
Potri.001G144400.1.v3.0	Unnamed__4	CTCC	356	4	+	Petroselinum hortense
Potri.001G144400.1.v3.0	Unnamed__4	CTCC	475	4	-	Petroselinum hortense
Potri.001G144400.1.v3.0	Unnamed__4	CTCC	780	4	-	Petroselinum hortense
Potri.001G144400.1.v3.0	Unnamed__4	CTCC	868	4	+	Petroselinum hortense
Potri.001G144400.1.v3.0	Unnamed__4	CTCC	890	4	+	Petroselinum hortense
Potri.001G144400.1.v3.0	Unnamed__4	CTCC	1244	4	-	Petroselinum hortense
Potri.001G144400.1.v3.0	Unnamed__4	CTCC	1310	4	+	Petroselinum hortense
Potri.001G144400.1.v3.0	Unnamed__4	CTCC	1351	4	+	Petroselinum hortense
Potri.001G144400.1.v3.0	Unnamed__4	CTCC	1732	4	-	Petroselinum hortense
Potri.001G144400.1.v3.0	Unnamed__4	CTCC	1788	4	+	Petroselinum hortense
Potri.001G144400.1.v3.0	Unnamed__4	CTCC	1796	4	-	Petroselinum hortense
Potri.001G144400.1.v3.0	MYB recognition site	CCGTTG	289	6	-	Arabidopsis thaliana
Potri.001G144400.1.v3.0	ERE	ATTTTAAA	109	8	+	Nicotiana glutinos
Potri.001G144400.1.v3.0	ERE	ATTTTAAA	129	8	+	Nicotiana glutinos
Potri.001G144400.1.v3.0	ERE	ATTTTAAA	252	8	-	Nicotiana glutinos
Potri.001G144400.1.v3.0	ERE	ATTTTAAA	272	8	+	Nicotiana glutinos
Potri.001G144400.1.v3.0	ERE	ATTTTAAA	1022	8	+	Nicotiana glutinos
Potri.001G144400.1.v3.0	STRE	AGGGG	363	5	-	Arabidopsis thaliana
Potri.001G144400.1.v3.0	STRE	AGGGG	777	5	+	Arabidopsis thaliana
Potri.001G144400.1.v3.0	STRE	AGGGG	892	5	-	Arabidopsis thaliana
Potri.001G144400.1.v3.0	as-1	TGACG	268	5	-	Arabidopsis thaliana
Potri.001G144400.1.v3.0	MBS	CAACTG	28	6	-	Arabidopsis thaliana	MYB binding site involved in drought-inducibility
Potri.001G144400.1.v3.0	GCN4_motif	TGAGTCA	173	7	+	Oryza sativa	cis-regulatory element involved in endosperm expression
Potri.001G144400.1.v3.0	CGTCA-motif	CGTCA	268	5	+	Hordeum vulgare	cis-acting regulatory element involved in the MeJA-responsiveness
Potri.001G144400.1.v3.0	MBSI	aaaAaaC(G/C)GTTA	1220	11	+	Petunia hybrida	MYB binding site involved in flavonoid biosynthetic genes regulation
Potri.001G144400.1.v3.0	ABRE	CACGTG	169	6	+	Arabidopsis thaliana	cis-acting element involved in the abscisic acid responsiveness
Potri.001G144400.1.v3.0	ABRE	ACGTG	170	5	+	Arabidopsis thaliana	cis-acting element involved in the abscisic acid responsiveness
Potri.001G144400.1.v3.0	ABRE	AACCCGG	302	7	-	Arabidopsis thaliana	cis-acting element involved in the abscisic acid responsiveness
Potri.001G144400.1.v3.0	ABRE	AACCCGG	333	7	-	Arabidopsis thaliana	cis-acting element involved in the abscisic acid responsiveness
Potri.001G144400.1.v3.0	ABRE	AACCCGG	349	7	-	Arabidopsis thaliana	cis-acting element involved in the abscisic acid responsiveness
Potri.001G144400.1.v3.0	ABRE	AACCCGG	408	7	-	Arabidopsis thaliana	cis-acting element involved in the abscisic acid responsiveness
Potri.001G144400.1.v3.0	ABRE	AACCCGG	980	7	-	Arabidopsis thaliana	cis-acting element involved in the abscisic acid responsiveness
Potri.001G144400.1.v3.0	ABRE	ACGTG	1374	5	-	Arabidopsis thaliana	cis-acting element involved in the abscisic acid responsiveness
Potri.001G144400.1.v3.0	GT1-motif	GGTTAA	455	6	+	Arabidopsis thaliana	light responsive element
Potri.001G144400.1.v3.0	GT1-motif	GGTTAAT	975	7	-	Avena sativa	light responsive element
Potri.001G144400.1.v3.0	GT1-motif	GGTTAA	976	6	-	Arabidopsis thaliana	light responsive element
Potri.001G144400.1.v3.0	GT1-motif	GGTTAA	983	6	+	Arabidopsis thaliana	light responsive element
Potri.001G144400.1.v3.0	GT1-motif	GGTTAA	1665	6	+	Arabidopsis thaliana	light responsive element
Potri.001G144400.1.v3.0	TATA-box	TATA	21	4	+	Arabidopsis thaliana	core promoter element around -30 of transcription start
Potri.001G144400.1.v3.0	TATA-box	ATTATA	48	6	+	Brassica napus	core promoter element around -30 of transcription start
Potri.001G144400.1.v3.0	TATA-box	TATAA	49	5	-	Arabidopsis thaliana	core promoter element around -30 of transcription start
Potri.001G144400.1.v3.0	TATA-box	TATA	50	4	+	Arabidopsis thaliana	core promoter element around -30 of transcription start
Potri.001G144400.1.v3.0	TATA-box	TATTTAAA	111	8	-	Arabidopsis thaliana	core promoter element around -30 of transcription start
Potri.001G144400.1.v3.0	TATA-box	TACAAAA	117	7	+	Oryza sativa	core promoter element around -30 of transcription start
Potri.001G144400.1.v3.0	TATA-box	ATATAA	575	6	+	Brassica oleracea	core promoter element around -30 of transcription start
Potri.001G144400.1.v3.0	TATA-box	TATA	576	4	+	Arabidopsis thaliana	core promoter element around -30 of transcription start
Potri.001G144400.1.v3.0	TATA-box	TATA	660	4	+	Arabidopsis thaliana	core promoter element around -30 of transcription start
Potri.001G144400.1.v3.0	TATA-box	TATAAAT	675	7	-	Brassica juncea	core promoter element around -30 of transcription start
Potri.001G144400.1.v3.0	TATA-box	TATAAA	676	6	-	Helianthus annuus	core promoter element around -30 of transcription start
Potri.001G144400.1.v3.0	TATA-box	TATAA	677	5	-	Arabidopsis thaliana	core promoter element around -30 of transcription start
Potri.001G144400.1.v3.0	TATA-box	TATA	678	4	+	Arabidopsis thaliana	core promoter element around -30 of transcription start
Potri.001G144400.1.v3.0	TATA-box	TATATA	804	6	+	Arabidopsis thaliana	core promoter element around -30 of transcription start
Potri.001G144400.1.v3.0	TATA-box	TATA	806	4	+	Arabidopsis thaliana	core promoter element around -30 of transcription start
Potri.001G144400.1.v3.0	TATA-box	TATATA	817	6	+	Arabidopsis thaliana	core promoter element around -30 of transcription start
Potri.001G144400.1.v3.0	TATA-box	TATA	819	4	+	Arabidopsis thaliana	core promoter element around -30 of transcription start
Potri.001G144400.1.v3.0	TATA-box	ATTATA	833	6	+	Brassica napus	core promoter element around -30 of transcription start
Potri.001G144400.1.v3.0	TATA-box	TATAA	834	5	-	Arabidopsis thaliana	core promoter element around -30 of transcription start
Potri.001G144400.1.v3.0	TATA-box	TATA	835	4	+	Arabidopsis thaliana	core promoter element around -30 of transcription start
Potri.001G144400.1.v3.0	TATA-box	ATATAT	989	6	+	Brassica napus	core promoter element around -30 of transcription start
Potri.001G144400.1.v3.0	TATA-box	TATA	990	4	+	Arabidopsis thaliana	core promoter element around -30 of transcription start
Potri.001G144400.1.v3.0	TATA-box	ATTATA	993	6	+	Brassica napus	core promoter element around -30 of transcription start
Potri.001G144400.1.v3.0	TATA-box	TATAA	994	5	-	Arabidopsis thaliana	core promoter element around -30 of transcription start
Potri.001G144400.1.v3.0	TATA-box	TATA	995	4	+	Arabidopsis thaliana	core promoter element around -30 of transcription start
Potri.001G144400.1.v3.0	TATA-box	tcTATAAATAgg	1358	11	-	Nicotiana tabacum	core promoter element around -30 of transcription start
Potri.001G144400.1.v3.0	TATA-box	TATAAATA	1360	8	-	Daucus carota	core promoter element around -30 of transcription start
Potri.001G144400.1.v3.0	TATA-box	TATAAAT	1361	7	-	Brassica juncea	core promoter element around -30 of transcription start
Potri.001G144400.1.v3.0	TATA-box	TATAAA	1362	6	-	Helianthus annuus	core promoter element around -30 of transcription start
Potri.001G144400.1.v3.0	TATA-box	TATAA	1363	5	-	Arabidopsis thaliana	core promoter element around -30 of transcription start
Potri.001G144400.1.v3.0	TATA-box	TATA	1364	4	-	Arabidopsis thaliana	core promoter element around -30 of transcription start
Potri.001G144400.1.v3.0	TATA-box	TATA	1439	4	-	Arabidopsis thaliana	core promoter element around -30 of transcription start
Potri.001G144400.1.v3.0	TATA-box	TAAAGATT	1875	8	-	Arabidopsis thaliana	core promoter element around -30 of transcription start
Potri.001G144400.1.v3.0	DRE core	GCCGAC	403	6	-	Arabidopsis thaliana
Potri.001G144400.1.v3.0	MYB-like sequence	TAACCA	165	6	+	Arabidopsis thaliana
Potri.001G144400.1.v3.0	MYB-like sequence	TAACCA	454	6	-	Arabidopsis thaliana
Potri.001G144400.1.v3.0	MYB-like sequence	TAACCA	1664	6	-	Arabidopsis thaliana
Potri.001G144400.1.v3.0	G-box	CACGTG	169	6	+	Arabidopsis thaliana	cis-acting regulatory element involved in light responsiveness
Potri.001G144400.1.v3.0	AC-II	TCACCAACCCCC	1722	11	-	Populus tremuloides
Potri.001G144400.1.v3.0	LTR	CCGAAA	1316	6	-	Hordeum vulgare	cis-acting element involved in low-temperature responsiveness
Potri.001G144400.1.v3.0	TC-rich repeats	GTTTTCTTAC	526	9	-	Nicotiana tabacum	cis-acting element involved in defense and stress responsiveness
Potri.001G144400.1.v3.0	MYC	CATGTG	771	6	-	Arabidopsis thaliana
Potri.001G144400.1.v3.0	ARE	AAACCA	532	6	+	Zea mays	cis-acting regulatory element essential for the anaerobic induction
Potri.001G144400.1.v3.0	TGACG-motif	TGACG	268	5	-	Hordeum vulgare	cis-acting regulatory element involved in the MeJA-responsiveness
Potri.001G144400.1.v3.0	MYB	TAACCA	165	6	+	Arabidopsis thaliana
Potri.001G144400.1.v3.0	MYB	TAACCA	454	6	-	Arabidopsis thaliana
Potri.001G144400.1.v3.0	MYB	TAACCA	1664	6	-	Arabidopsis thaliana
Potri.001G144400.1.v3.0		motif_sequence	181	4	-	organism	short_function
Potri.001G144400.1.v3.0		motif_sequence	475	4	-	organism	short_function
Potri.001G144400.1.v3.0		motif_sequence	491	4	+	organism	short_function
Potri.001G144400.1.v3.0		motif_sequence	766	4	+	organism	short_function
Potri.001G144400.1.v3.0		motif_sequence	1182	4	+	organism	short_function
Potri.001G144400.1.v3.0		motif_sequence	1395	4	+	organism	short_function
Potri.001G144400.1.v3.0		motif_sequence	1405	4	+	organism	short_function
Potri.001G144400.1.v3.0		motif_sequence	1416	4	+	organism	short_function
Potri.001G144400.1.v3.0		motif_sequence	1696	4	+	organism	short_function
Potri.001G144400.1.v3.0		motif_sequence	1783	4	+	organism	short_function
Potri.001G144400.1.v3.0		motif_sequence	1922	4	+	organism	short_function
Potri.001G144400.1.v3.0		motif_sequence	1950	4	+	organism	short_function
Potri.001G144400.1.v3.0		motif_sequence	1955	4	+	organism	short_function
Potri.001G144400.1.v3.0		motif_sequence	1976	4	-	organism	short_function
Potri.001G144400.1.v3.0		motif_sequence	1988	4	-	organism	short_function
Potri.001G144400.1.v3.0	TCCC-motif	TCTCCCT	339	7	+	Spinacia oleracea	part of a light responsive element
Potri.001G144400.1.v3.0	3-AF3 binding site	CACTATCTAAC	1619	10	+	Pisum sativum	part of a conserved DNA module array (CMA3)
Potri.001G144400.1.v3.0	TCA-element	CCATCTTTTT	791	9	+	Nicotiana tabacum	cis-acting element involved in salicylic acid responsiveness
Potri.001G144400.1.v3.0	ATCT-motif	AATCTAATCC	1128	9	+	Pisum sativum	part of a conserved DNA module involved in light responsiveness
Potri.001G144400.1.v3.0	AAGAA-motif	GAAAGAA	722	7	+	Avena sativa
Potri.001G144400.1.v3.0	AAGAA-motif	GAAAGAA	851	7	-	Avena sativa
Potri.001G144400.1.v3.0	AAGAA-motif	gGTAAAGAAA	1215	9	+	Avena sativa
Potri.001G144400.1.v3.0	G-Box	CACGTG	169	6	+	Pisum sativum	cis-acting regulatory element involved in light responsiveness
Potri.001G144400.1.v3.0	G-Box	CACGTT	1374	6	+	Pisum sativum	cis-acting regulatory element involved in light responsiveness
Potri.001G144400.1.v3.0	Myb	CAACTG	28	6	-	Arabidopsis thaliana
Potri.001G144400.1.v3.0	Myb	TAACTG	1226	6	-	Arabidopsis thaliana
Potri.001G144400.1.v3.0	TGA-element	AACGAC	263	6	+	Brassica oleracea	auxin-responsive element
Potri.001G144400.1.v3.0	CCAAT-box	CAACGG	289	6	+	Hordeum vulgare	MYBHv1 binding site
Potri.001G144400.1.v3.0	Unnamed__1	CGTGG	168	5	-	Zea mays
Potri.001G144400.1.v3.0	AT~TATA-box	TATATA	804	6	+	Arabidopsis thaliana
Potri.001G144400.1.v3.0	AT~TATA-box	TATATA	817	6	+	Arabidopsis thaliana
Potri.001G144400.1.v3.0	CAAT-box	CCAAT	12	5	+	Arabidopsis thaliana	common cis-acting element in promoter and enhancer regions
Potri.001G144400.1.v3.0	CAAT-box	CAAT	13	4	+	Nicotiana glutinosa
Potri.001G144400.1.v3.0	CAAT-box	CAAAT	36	5	-	Pisum sativum	common cis-acting element in promoter and enhancer regions
Potri.001G144400.1.v3.0	CAAT-box	CAAT	72	4	+	Nicotiana glutinosa
Potri.001G144400.1.v3.0	CAAT-box	CAAT	242	4	+	Nicotiana glutinosa
Potri.001G144400.1.v3.0	CAAT-box	CAAT	421	4	+	Nicotiana glutinosa
Potri.001G144400.1.v3.0	CAAT-box	CAAT	505	4	-	Nicotiana glutinosa
Potri.001G144400.1.v3.0	CAAT-box	CAAT	589	4	+	Nicotiana glutinosa
Potri.001G144400.1.v3.0	CAAT-box	CAAAT	605	5	-	Pisum sativum	common cis-acting element in promoter and enhancer regions
Potri.001G144400.1.v3.0	CAAT-box	CAAT	681	4	-	Nicotiana glutinosa
Potri.001G144400.1.v3.0	CAAT-box	CAAT	686	4	-	Nicotiana glutinosa
Potri.001G144400.1.v3.0	CAAT-box	CAAT	709	4	-	Nicotiana glutinosa
Potri.001G144400.1.v3.0	CAAT-box	CAAT	929	4	+	Nicotiana glutinosa
Potri.001G144400.1.v3.0	CAAT-box	CAAT	945	4	-	Nicotiana glutinosa
Potri.001G144400.1.v3.0	CAAT-box	CAAT	965	4	-	Nicotiana glutinosa
Potri.001G144400.1.v3.0	CAAT-box	CAAT	998	4	-	Nicotiana glutinosa
Potri.001G144400.1.v3.0	CAAT-box	CAAAT	1029	5	-	Pisum sativum	common cis-acting element in promoter and enhancer regions
Potri.001G144400.1.v3.0	CAAT-box	CAAT	1064	4	+	Nicotiana glutinosa
Potri.001G144400.1.v3.0	CAAT-box	CAAAT	1100	5	+	Pisum sativum	common cis-acting element in promoter and enhancer regions
Potri.001G144400.1.v3.0	CAAT-box	CAAT	1167	4	+	Nicotiana glutinosa
Potri.001G144400.1.v3.0	CAAT-box	CAAT	1304	4	+	Nicotiana glutinosa
Potri.001G144400.1.v3.0	CAAT-box	CAAT	1464	4	+	Nicotiana glutinosa
Potri.001G144400.1.v3.0	CAAT-box	CCAAT	1493	5	+	Arabidopsis thaliana	common cis-acting element in promoter and enhancer regions
Potri.001G144400.1.v3.0	CAAT-box	CAAT	1494	4	+	Nicotiana glutinosa
Potri.001G144400.1.v3.0	CAAT-box	CAAAT	1507	5	-	Pisum sativum	common cis-acting element in promoter and enhancer regions
Potri.001G144400.1.v3.0	CAAT-box	CCAAT	1662	5	-	Arabidopsis thaliana	common cis-acting element in promoter and enhancer regions
Potri.001G144400.1.v3.0	CAAT-box	CCAAT	1693	5	+	Arabidopsis thaliana	common cis-acting element in promoter and enhancer regions
Potri.001G144400.1.v3.0	CAAT-box	CAAT	1694	4	+	Nicotiana glutinosa
Potri.001G144400.1.v3.0	CAAT-box	CAAAT	1743	5	-	Pisum sativum	common cis-acting element in promoter and enhancer regions
Potri.001G144400.1.v3.0	CAAT-box	CCAAT	1790	5	+	Arabidopsis thaliana	common cis-acting element in promoter and enhancer regions
Potri.001G144400.1.v3.0	CAAT-box	CAAT	1791	4	+	Nicotiana glutinosa
Potri.001G144400.1.v3.0	CAAT-box	CAAAT	1811	5	-	Pisum sativum	common cis-acting element in promoter and enhancer regions
Potri.001G144400.1.v3.0	CAAT-box	CAAAT	1873	5	+	Pisum sativum	common cis-acting element in promoter and enhancer regions
Potri.001G144400.1.v3.0	CAAT-box	CAAT	1992	4	-	Nicotiana glutinosa
Potri.001G144400.2.v3.0	ATCT-motif	AATCTAATCC	1128	9	+	Pisum sativum	part of a conserved DNA module involved in light responsiveness
Potri.001G144400.2.v3.0	TCA-element	CCATCTTTTT	791	9	+	Nicotiana tabacum	cis-acting element involved in salicylic acid responsiveness
Potri.001G144400.2.v3.0	3-AF3 binding site	CACTATCTAAC	1619	10	+	Pisum sativum	part of a conserved DNA module array (CMA3)
Potri.001G144400.2.v3.0	TCCC-motif	TCTCCCT	339	7	+	Spinacia oleracea	part of a light responsive element
Potri.001G144400.2.v3.0	Myb	CAACTG	28	6	-	Arabidopsis thaliana
Potri.001G144400.2.v3.0	Myb	TAACTG	1226	6	-	Arabidopsis thaliana
Potri.001G144400.2.v3.0	AAGAA-motif	GAAAGAA	722	7	+	Avena sativa
Potri.001G144400.2.v3.0	AAGAA-motif	GAAAGAA	851	7	-	Avena sativa
Potri.001G144400.2.v3.0	AAGAA-motif	gGTAAAGAAA	1215	9	+	Avena sativa
Potri.001G144400.2.v3.0	G-Box	CACGTG	169	6	+	Pisum sativum	cis-acting regulatory element involved in light responsiveness
Potri.001G144400.2.v3.0	G-Box	CACGTT	1374	6	+	Pisum sativum	cis-acting regulatory element involved in light responsiveness
Potri.001G144400.2.v3.0	CCAAT-box	CAACGG	289	6	+	Hordeum vulgare	MYBHv1 binding site
Potri.001G144400.2.v3.0	TGA-element	AACGAC	263	6	+	Brassica oleracea	auxin-responsive element
Potri.001G144400.2.v3.0	CAAT-box	CCAAT	12	5	+	Arabidopsis thaliana	common cis-acting element in promoter and enhancer regions
Potri.001G144400.2.v3.0	CAAT-box	CAAT	13	4	+	Nicotiana glutinosa
Potri.001G144400.2.v3.0	CAAT-box	CAAAT	36	5	-	Pisum sativum	common cis-acting element in promoter and enhancer regions
Potri.001G144400.2.v3.0	CAAT-box	CAAT	72	4	+	Nicotiana glutinosa
Potri.001G144400.2.v3.0	CAAT-box	CAAT	242	4	+	Nicotiana glutinosa
Potri.001G144400.2.v3.0	CAAT-box	CAAT	421	4	+	Nicotiana glutinosa
Potri.001G144400.2.v3.0	CAAT-box	CAAT	505	4	-	Nicotiana glutinosa
Potri.001G144400.2.v3.0	CAAT-box	CAAT	589	4	+	Nicotiana glutinosa
Potri.001G144400.2.v3.0	CAAT-box	CAAAT	605	5	-	Pisum sativum	common cis-acting element in promoter and enhancer regions
Potri.001G144400.2.v3.0	CAAT-box	CAAT	681	4	-	Nicotiana glutinosa
Potri.001G144400.2.v3.0	CAAT-box	CAAT	686	4	-	Nicotiana glutinosa
Potri.001G144400.2.v3.0	CAAT-box	CAAT	709	4	-	Nicotiana glutinosa
Potri.001G144400.2.v3.0	CAAT-box	CAAT	929	4	+	Nicotiana glutinosa
Potri.001G144400.2.v3.0	CAAT-box	CAAT	945	4	-	Nicotiana glutinosa
Potri.001G144400.2.v3.0	CAAT-box	CAAT	965	4	-	Nicotiana glutinosa
Potri.001G144400.2.v3.0	CAAT-box	CAAT	998	4	-	Nicotiana glutinosa
Potri.001G144400.2.v3.0	CAAT-box	CAAAT	1029	5	-	Pisum sativum	common cis-acting element in promoter and enhancer regions
Potri.001G144400.2.v3.0	CAAT-box	CAAT	1064	4	+	Nicotiana glutinosa
Potri.001G144400.2.v3.0	CAAT-box	CAAAT	1100	5	+	Pisum sativum	common cis-acting element in promoter and enhancer regions
Potri.001G144400.2.v3.0	CAAT-box	CAAT	1167	4	+	Nicotiana glutinosa
Potri.001G144400.2.v3.0	CAAT-box	CAAT	1304	4	+	Nicotiana glutinosa
Potri.001G144400.2.v3.0	CAAT-box	CAAT	1464	4	+	Nicotiana glutinosa
Potri.001G144400.2.v3.0	CAAT-box	CCAAT	1493	5	+	Arabidopsis thaliana	common cis-acting element in promoter and enhancer regions
Potri.001G144400.2.v3.0	CAAT-box	CAAT	1494	4	+	Nicotiana glutinosa
Potri.001G144400.2.v3.0	CAAT-box	CAAAT	1507	5	-	Pisum sativum	common cis-acting element in promoter and enhancer regions
Potri.001G144400.2.v3.0	CAAT-box	CCAAT	1662	5	-	Arabidopsis thaliana	common cis-acting element in promoter and enhancer regions
Potri.001G144400.2.v3.0	CAAT-box	CCAAT	1693	5	+	Arabidopsis thaliana	common cis-acting element in promoter and enhancer regions
Potri.001G144400.2.v3.0	CAAT-box	CAAT	1694	4	+	Nicotiana glutinosa
Potri.001G144400.2.v3.0	CAAT-box	CAAAT	1743	5	-	Pisum sativum	common cis-acting element in promoter and enhancer regions
Potri.001G144400.2.v3.0	CAAT-box	CCAAT	1790	5	+	Arabidopsis thaliana	common cis-acting element in promoter and enhancer regions
Potri.001G144400.2.v3.0	CAAT-box	CAAT	1791	4	+	Nicotiana glutinosa
Potri.001G144400.2.v3.0	CAAT-box	CAAAT	1811	5	-	Pisum sativum	common cis-acting element in promoter and enhancer regions
Potri.001G144400.2.v3.0	CAAT-box	CAAAT	1873	5	+	Pisum sativum	common cis-acting element in promoter and enhancer regions
Potri.001G144400.2.v3.0	CAAT-box	CAAT	1992	4	-	Nicotiana glutinosa
Potri.001G144400.2.v3.0	AT~TATA-box	TATATA	804	6	+	Arabidopsis thaliana
Potri.001G144400.2.v3.0	AT~TATA-box	TATATA	817	6	+	Arabidopsis thaliana
Potri.001G144400.2.v3.0	Unnamed__1	CGTGG	168	5	-	Zea mays
Potri.001G144400.2.v3.0	MBS	CAACTG	28	6	-	Arabidopsis thaliana	MYB binding site involved in drought-inducibility
Potri.001G144400.2.v3.0	STRE	AGGGG	363	5	-	Arabidopsis thaliana
Potri.001G144400.2.v3.0	STRE	AGGGG	777	5	+	Arabidopsis thaliana
Potri.001G144400.2.v3.0	STRE	AGGGG	892	5	-	Arabidopsis thaliana
Potri.001G144400.2.v3.0	as-1	TGACG	268	5	-	Arabidopsis thaliana
Potri.001G144400.2.v3.0	ERE	ATTTTAAA	109	8	+	Nicotiana glutinos
Potri.001G144400.2.v3.0	ERE	ATTTTAAA	129	8	+	Nicotiana glutinos
Potri.001G144400.2.v3.0	ERE	ATTTTAAA	252	8	-	Nicotiana glutinos
Potri.001G144400.2.v3.0	ERE	ATTTTAAA	272	8	+	Nicotiana glutinos
Potri.001G144400.2.v3.0	ERE	ATTTTAAA	1022	8	+	Nicotiana glutinos
Potri.001G144400.2.v3.0	MYB recognition site	CCGTTG	289	6	-	Arabidopsis thaliana
Potri.001G144400.2.v3.0	Unnamed__4	CTCC	340	4	+	Petroselinum hortense
Potri.001G144400.2.v3.0	Unnamed__4	CTCC	356	4	+	Petroselinum hortense
Potri.001G144400.2.v3.0	Unnamed__4	CTCC	475	4	-	Petroselinum hortense
Potri.001G144400.2.v3.0	Unnamed__4	CTCC	780	4	-	Petroselinum hortense
Potri.001G144400.2.v3.0	Unnamed__4	CTCC	868	4	+	Petroselinum hortense
Potri.001G144400.2.v3.0	Unnamed__4	CTCC	890	4	+	Petroselinum hortense
Potri.001G144400.2.v3.0	Unnamed__4	CTCC	1244	4	-	Petroselinum hortense
Potri.001G144400.2.v3.0	Unnamed__4	CTCC	1310	4	+	Petroselinum hortense
Potri.001G144400.2.v3.0	Unnamed__4	CTCC	1351	4	+	Petroselinum hortense
Potri.001G144400.2.v3.0	Unnamed__4	CTCC	1732	4	-	Petroselinum hortense
Potri.001G144400.2.v3.0	Unnamed__4	CTCC	1788	4	+	Petroselinum hortense
Potri.001G144400.2.v3.0	Unnamed__4	CTCC	1796	4	-	Petroselinum hortense
Potri.001G144400.2.v3.0	GT1-motif	GGTTAA	455	6	+	Arabidopsis thaliana	light responsive element
Potri.001G144400.2.v3.0	GT1-motif	GGTTAAT	975	7	-	Avena sativa	light responsive element
Potri.001G144400.2.v3.0	GT1-motif	GGTTAA	976	6	-	Arabidopsis thaliana	light responsive element
Potri.001G144400.2.v3.0	GT1-motif	GGTTAA	983	6	+	Arabidopsis thaliana	light responsive element
Potri.001G144400.2.v3.0	GT1-motif	GGTTAA	1665	6	+	Arabidopsis thaliana	light responsive element
Potri.001G144400.2.v3.0	TATA-box	TATA	21	4	+	Arabidopsis thaliana	core promoter element around -30 of transcription start
Potri.001G144400.2.v3.0	TATA-box	ATTATA	48	6	+	Brassica napus	core promoter element around -30 of transcription start
Potri.001G144400.2.v3.0	TATA-box	TATAA	49	5	-	Arabidopsis thaliana	core promoter element around -30 of transcription start
Potri.001G144400.2.v3.0	TATA-box	TATA	50	4	+	Arabidopsis thaliana	core promoter element around -30 of transcription start
Potri.001G144400.2.v3.0	TATA-box	TATTTAAA	111	8	-	Arabidopsis thaliana	core promoter element around -30 of transcription start
Potri.001G144400.2.v3.0	TATA-box	TACAAAA	117	7	+	Oryza sativa	core promoter element around -30 of transcription start
Potri.001G144400.2.v3.0	TATA-box	ATATAA	575	6	+	Brassica oleracea	core promoter element around -30 of transcription start
Potri.001G144400.2.v3.0	TATA-box	TATA	576	4	+	Arabidopsis thaliana	core promoter element around -30 of transcription start
Potri.001G144400.2.v3.0	TATA-box	TATA	660	4	+	Arabidopsis thaliana	core promoter element around -30 of transcription start
Potri.001G144400.2.v3.0	TATA-box	TATAAAT	675	7	-	Brassica juncea	core promoter element around -30 of transcription start
Potri.001G144400.2.v3.0	TATA-box	TATAAA	676	6	-	Helianthus annuus	core promoter element around -30 of transcription start
Potri.001G144400.2.v3.0	TATA-box	TATAA	677	5	-	Arabidopsis thaliana	core promoter element around -30 of transcription start
Potri.001G144400.2.v3.0	TATA-box	TATA	678	4	+	Arabidopsis thaliana	core promoter element around -30 of transcription start
Potri.001G144400.2.v3.0	TATA-box	TATATA	804	6	+	Arabidopsis thaliana	core promoter element around -30 of transcription start
Potri.001G144400.2.v3.0	TATA-box	TATA	806	4	+	Arabidopsis thaliana	core promoter element around -30 of transcription start
Potri.001G144400.2.v3.0	TATA-box	TATATA	817	6	+	Arabidopsis thaliana	core promoter element around -30 of transcription start
Potri.001G144400.2.v3.0	TATA-box	TATA	819	4	+	Arabidopsis thaliana	core promoter element around -30 of transcription start
Potri.001G144400.2.v3.0	TATA-box	ATTATA	833	6	+	Brassica napus	core promoter element around -30 of transcription start
Potri.001G144400.2.v3.0	TATA-box	TATAA	834	5	-	Arabidopsis thaliana	core promoter element around -30 of transcription start
Potri.001G144400.2.v3.0	TATA-box	TATA	835	4	+	Arabidopsis thaliana	core promoter element around -30 of transcription start
Potri.001G144400.2.v3.0	TATA-box	ATATAT	989	6	+	Brassica napus	core promoter element around -30 of transcription start
Potri.001G144400.2.v3.0	TATA-box	TATA	990	4	+	Arabidopsis thaliana	core promoter element around -30 of transcription start
Potri.001G144400.2.v3.0	TATA-box	ATTATA	993	6	+	Brassica napus	core promoter element around -30 of transcription start
Potri.001G144400.2.v3.0	TATA-box	TATAA	994	5	-	Arabidopsis thaliana	core promoter element around -30 of transcription start
Potri.001G144400.2.v3.0	TATA-box	TATA	995	4	+	Arabidopsis thaliana	core promoter element around -30 of transcription start
Potri.001G144400.2.v3.0	TATA-box	tcTATAAATAgg	1358	11	-	Nicotiana tabacum	core promoter element around -30 of transcription start
Potri.001G144400.2.v3.0	TATA-box	TATAAATA	1360	8	-	Daucus carota	core promoter element around -30 of transcription start
Potri.001G144400.2.v3.0	TATA-box	TATAAAT	1361	7	-	Brassica juncea	core promoter element around -30 of transcription start
Potri.001G144400.2.v3.0	TATA-box	TATAAA	1362	6	-	Helianthus annuus	core promoter element around -30 of transcription start
Potri.001G144400.2.v3.0	TATA-box	TATAA	1363	5	-	Arabidopsis thaliana	core promoter element around -30 of transcription start
Potri.001G144400.2.v3.0	TATA-box	TATA	1364	4	-	Arabidopsis thaliana	core promoter element around -30 of transcription start
Potri.001G144400.2.v3.0	TATA-box	TATA	1439	4	-	Arabidopsis thaliana	core promoter element around -30 of transcription start
Potri.001G144400.2.v3.0	TATA-box	TAAAGATT	1875	8	-	Arabidopsis thaliana	core promoter element around -30 of transcription start
Potri.001G144400.2.v3.0	ABRE	CACGTG	169	6	+	Arabidopsis thaliana	cis-acting element involved in the abscisic acid responsiveness
Potri.001G144400.2.v3.0	ABRE	ACGTG	170	5	+	Arabidopsis thaliana	cis-acting element involved in the abscisic acid responsiveness
Potri.001G144400.2.v3.0	ABRE	AACCCGG	302	7	-	Arabidopsis thaliana	cis-acting element involved in the abscisic acid responsiveness
Potri.001G144400.2.v3.0	ABRE	AACCCGG	333	7	-	Arabidopsis thaliana	cis-acting element involved in the abscisic acid responsiveness
Potri.001G144400.2.v3.0	ABRE	AACCCGG	349	7	-	Arabidopsis thaliana	cis-acting element involved in the abscisic acid responsiveness
Potri.001G144400.2.v3.0	ABRE	AACCCGG	408	7	-	Arabidopsis thaliana	cis-acting element involved in the abscisic acid responsiveness
Potri.001G144400.2.v3.0	ABRE	AACCCGG	980	7	-	Arabidopsis thaliana	cis-acting element involved in the abscisic acid responsiveness
Potri.001G144400.2.v3.0	ABRE	ACGTG	1374	5	-	Arabidopsis thaliana	cis-acting element involved in the abscisic acid responsiveness
Potri.001G144400.2.v3.0	CGTCA-motif	CGTCA	268	5	+	Hordeum vulgare	cis-acting regulatory element involved in the MeJA-responsiveness
Potri.001G144400.2.v3.0	MBSI	aaaAaaC(G/C)GTTA	1220	11	+	Petunia hybrida	MYB binding site involved in flavonoid biosynthetic genes regulation
Potri.001G144400.2.v3.0	GCN4_motif	TGAGTCA	173	7	+	Oryza sativa	cis-regulatory element involved in endosperm expression
Potri.001G144400.2.v3.0	MYB-like sequence	TAACCA	165	6	+	Arabidopsis thaliana
Potri.001G144400.2.v3.0	MYB-like sequence	TAACCA	454	6	-	Arabidopsis thaliana
Potri.001G144400.2.v3.0	MYB-like sequence	TAACCA	1664	6	-	Arabidopsis thaliana
Potri.001G144400.2.v3.0	DRE core	GCCGAC	403	6	-	Arabidopsis thaliana
Potri.001G144400.2.v3.0	MYB	TAACCA	165	6	+	Arabidopsis thaliana
Potri.001G144400.2.v3.0	MYB	TAACCA	454	6	-	Arabidopsis thaliana
Potri.001G144400.2.v3.0	MYB	TAACCA	1664	6	-	Arabidopsis thaliana
Potri.001G144400.2.v3.0		motif_sequence	181	4	-	organism	short_function
Potri.001G144400.2.v3.0		motif_sequence	475	4	-	organism	short_function
Potri.001G144400.2.v3.0		motif_sequence	491	4	+	organism	short_function
Potri.001G144400.2.v3.0		motif_sequence	766	4	+	organism	short_function
Potri.001G144400.2.v3.0		motif_sequence	1182	4	+	organism	short_function
Potri.001G144400.2.v3.0		motif_sequence	1395	4	+	organism	short_function
Potri.001G144400.2.v3.0		motif_sequence	1405	4	+	organism	short_function
Potri.001G144400.2.v3.0		motif_sequence	1416	4	+	organism	short_function
Potri.001G144400.2.v3.0		motif_sequence	1696	4	+	organism	short_function
Potri.001G144400.2.v3.0		motif_sequence	1783	4	+	organism	short_function
Potri.001G144400.2.v3.0		motif_sequence	1922	4	+	organism	short_function
Potri.001G144400.2.v3.0		motif_sequence	1950	4	+	organism	short_function
Potri.001G144400.2.v3.0		motif_sequence	1955	4	+	organism	short_function
Potri.001G144400.2.v3.0		motif_sequence	1976	4	-	organism	short_function
Potri.001G144400.2.v3.0		motif_sequence	1988	4	-	organism	short_function
Potri.001G144400.2.v3.0	TGACG-motif	TGACG	268	5	-	Hordeum vulgare	cis-acting regulatory element involved in the MeJA-responsiveness
Potri.001G144400.2.v3.0	ARE	AAACCA	532	6	+	Zea mays	cis-acting regulatory element essential for the anaerobic induction
Potri.001G144400.2.v3.0	MYC	CATGTG	771	6	-	Arabidopsis thaliana
Potri.001G144400.2.v3.0	TC-rich repeats	GTTTTCTTAC	526	9	-	Nicotiana tabacum	cis-acting element involved in defense and stress responsiveness
Potri.001G144400.2.v3.0	LTR	CCGAAA	1316	6	-	Hordeum vulgare	cis-acting element involved in low-temperature responsiveness
Potri.001G144400.2.v3.0	AC-II	TCACCAACCCCC	1722	11	-	Populus tremuloides
Potri.001G144400.2.v3.0	G-box	CACGTG	169	6	+	Arabidopsis thaliana	cis-acting regulatory element involved in light responsiveness
Potri.001G144400.3.v3.0	TGA-element	AACGAC	263	6	+	Brassica oleracea	auxin-responsive element
Potri.001G144400.3.v3.0	CCAAT-box	CAACGG	289	6	+	Hordeum vulgare	MYBHv1 binding site
Potri.001G144400.3.v3.0	CAAT-box	CCAAT	12	5	+	Arabidopsis thaliana	common cis-acting element in promoter and enhancer regions
Potri.001G144400.3.v3.0	CAAT-box	CAAT	13	4	+	Nicotiana glutinosa
Potri.001G144400.3.v3.0	CAAT-box	CAAAT	36	5	-	Pisum sativum	common cis-acting element in promoter and enhancer regions
Potri.001G144400.3.v3.0	CAAT-box	CAAT	72	4	+	Nicotiana glutinosa
Potri.001G144400.3.v3.0	CAAT-box	CAAT	242	4	+	Nicotiana glutinosa
Potri.001G144400.3.v3.0	CAAT-box	CAAT	421	4	+	Nicotiana glutinosa
Potri.001G144400.3.v3.0	CAAT-box	CAAT	505	4	-	Nicotiana glutinosa
Potri.001G144400.3.v3.0	CAAT-box	CAAT	589	4	+	Nicotiana glutinosa
Potri.001G144400.3.v3.0	CAAT-box	CAAAT	605	5	-	Pisum sativum	common cis-acting element in promoter and enhancer regions
Potri.001G144400.3.v3.0	CAAT-box	CAAT	681	4	-	Nicotiana glutinosa
Potri.001G144400.3.v3.0	CAAT-box	CAAT	686	4	-	Nicotiana glutinosa
Potri.001G144400.3.v3.0	CAAT-box	CAAT	709	4	-	Nicotiana glutinosa
Potri.001G144400.3.v3.0	CAAT-box	CAAT	929	4	+	Nicotiana glutinosa
Potri.001G144400.3.v3.0	CAAT-box	CAAT	945	4	-	Nicotiana glutinosa
Potri.001G144400.3.v3.0	CAAT-box	CAAT	965	4	-	Nicotiana glutinosa
Potri.001G144400.3.v3.0	CAAT-box	CAAT	998	4	-	Nicotiana glutinosa
Potri.001G144400.3.v3.0	CAAT-box	CAAAT	1029	5	-	Pisum sativum	common cis-acting element in promoter and enhancer regions
Potri.001G144400.3.v3.0	CAAT-box	CAAT	1064	4	+	Nicotiana glutinosa
Potri.001G144400.3.v3.0	CAAT-box	CAAAT	1100	5	+	Pisum sativum	common cis-acting element in promoter and enhancer regions
Potri.001G144400.3.v3.0	CAAT-box	CAAT	1167	4	+	Nicotiana glutinosa
Potri.001G144400.3.v3.0	CAAT-box	CAAT	1304	4	+	Nicotiana glutinosa
Potri.001G144400.3.v3.0	CAAT-box	CAAT	1464	4	+	Nicotiana glutinosa
Potri.001G144400.3.v3.0	CAAT-box	CCAAT	1493	5	+	Arabidopsis thaliana	common cis-acting element in promoter and enhancer regions
Potri.001G144400.3.v3.0	CAAT-box	CAAT	1494	4	+	Nicotiana glutinosa
Potri.001G144400.3.v3.0	CAAT-box	CAAAT	1507	5	-	Pisum sativum	common cis-acting element in promoter and enhancer regions
Potri.001G144400.3.v3.0	CAAT-box	CCAAT	1662	5	-	Arabidopsis thaliana	common cis-acting element in promoter and enhancer regions
Potri.001G144400.3.v3.0	CAAT-box	CCAAT	1693	5	+	Arabidopsis thaliana	common cis-acting element in promoter and enhancer regions
Potri.001G144400.3.v3.0	CAAT-box	CAAT	1694	4	+	Nicotiana glutinosa
Potri.001G144400.3.v3.0	CAAT-box	CAAAT	1743	5	-	Pisum sativum	common cis-acting element in promoter and enhancer regions
Potri.001G144400.3.v3.0	CAAT-box	CCAAT	1790	5	+	Arabidopsis thaliana	common cis-acting element in promoter and enhancer regions
Potri.001G144400.3.v3.0	CAAT-box	CAAT	1791	4	+	Nicotiana glutinosa
Potri.001G144400.3.v3.0	CAAT-box	CAAAT	1811	5	-	Pisum sativum	common cis-acting element in promoter and enhancer regions
Potri.001G144400.3.v3.0	CAAT-box	CAAAT	1873	5	+	Pisum sativum	common cis-acting element in promoter and enhancer regions
Potri.001G144400.3.v3.0	CAAT-box	CAAT	1992	4	-	Nicotiana glutinosa
Potri.001G144400.3.v3.0	Unnamed__1	CGTGG	168	5	-	Zea mays
Potri.001G144400.3.v3.0	AT~TATA-box	TATATA	804	6	+	Arabidopsis thaliana
Potri.001G144400.3.v3.0	AT~TATA-box	TATATA	817	6	+	Arabidopsis thaliana
Potri.001G144400.3.v3.0	ATCT-motif	AATCTAATCC	1128	9	+	Pisum sativum	part of a conserved DNA module involved in light responsiveness
Potri.001G144400.3.v3.0	TCA-element	CCATCTTTTT	791	9	+	Nicotiana tabacum	cis-acting element involved in salicylic acid responsiveness
Potri.001G144400.3.v3.0	TCCC-motif	TCTCCCT	339	7	+	Spinacia oleracea	part of a light responsive element
Potri.001G144400.3.v3.0	3-AF3 binding site	CACTATCTAAC	1619	10	+	Pisum sativum	part of a conserved DNA module array (CMA3)
Potri.001G144400.3.v3.0	AAGAA-motif	GAAAGAA	722	7	+	Avena sativa
Potri.001G144400.3.v3.0	AAGAA-motif	GAAAGAA	851	7	-	Avena sativa
Potri.001G144400.3.v3.0	AAGAA-motif	gGTAAAGAAA	1215	9	+	Avena sativa
Potri.001G144400.3.v3.0	Myb	CAACTG	28	6	-	Arabidopsis thaliana
Potri.001G144400.3.v3.0	Myb	TAACTG	1226	6	-	Arabidopsis thaliana
Potri.001G144400.3.v3.0	G-Box	CACGTG	169	6	+	Pisum sativum	cis-acting regulatory element involved in light responsiveness
Potri.001G144400.3.v3.0	G-Box	CACGTT	1374	6	+	Pisum sativum	cis-acting regulatory element involved in light responsiveness
Potri.001G144400.3.v3.0	MYB-like sequence	TAACCA	165	6	+	Arabidopsis thaliana
Potri.001G144400.3.v3.0	MYB-like sequence	TAACCA	454	6	-	Arabidopsis thaliana
Potri.001G144400.3.v3.0	MYB-like sequence	TAACCA	1664	6	-	Arabidopsis thaliana
Potri.001G144400.3.v3.0	DRE core	GCCGAC	403	6	-	Arabidopsis thaliana
Potri.001G144400.3.v3.0	ARE	AAACCA	532	6	+	Zea mays	cis-acting regulatory element essential for the anaerobic induction
Potri.001G144400.3.v3.0	TGACG-motif	TGACG	268	5	-	Hordeum vulgare	cis-acting regulatory element involved in the MeJA-responsiveness
Potri.001G144400.3.v3.0	MYC	CATGTG	771	6	-	Arabidopsis thaliana
Potri.001G144400.3.v3.0		motif_sequence	181	4	-	organism	short_function
Potri.001G144400.3.v3.0		motif_sequence	475	4	-	organism	short_function
Potri.001G144400.3.v3.0		motif_sequence	491	4	+	organism	short_function
Potri.001G144400.3.v3.0		motif_sequence	766	4	+	organism	short_function
Potri.001G144400.3.v3.0		motif_sequence	1182	4	+	organism	short_function
Potri.001G144400.3.v3.0		motif_sequence	1395	4	+	organism	short_function
Potri.001G144400.3.v3.0		motif_sequence	1405	4	+	organism	short_function
Potri.001G144400.3.v3.0		motif_sequence	1416	4	+	organism	short_function
Potri.001G144400.3.v3.0		motif_sequence	1696	4	+	organism	short_function
Potri.001G144400.3.v3.0		motif_sequence	1783	4	+	organism	short_function
Potri.001G144400.3.v3.0		motif_sequence	1922	4	+	organism	short_function
Potri.001G144400.3.v3.0		motif_sequence	1950	4	+	organism	short_function
Potri.001G144400.3.v3.0		motif_sequence	1955	4	+	organism	short_function
Potri.001G144400.3.v3.0		motif_sequence	1976	4	-	organism	short_function
Potri.001G144400.3.v3.0		motif_sequence	1988	4	-	organism	short_function
Potri.001G144400.3.v3.0	MYB	TAACCA	165	6	+	Arabidopsis thaliana
Potri.001G144400.3.v3.0	MYB	TAACCA	454	6	-	Arabidopsis thaliana
Potri.001G144400.3.v3.0	MYB	TAACCA	1664	6	-	Arabidopsis thaliana
Potri.001G144400.3.v3.0	LTR	CCGAAA	1316	6	-	Hordeum vulgare	cis-acting element involved in low-temperature responsiveness
Potri.001G144400.3.v3.0	G-box	CACGTG	169	6	+	Arabidopsis thaliana	cis-acting regulatory element involved in light responsiveness
Potri.001G144400.3.v3.0	AC-II	TCACCAACCCCC	1722	11	-	Populus tremuloides
Potri.001G144400.3.v3.0	TC-rich repeats	GTTTTCTTAC	526	9	-	Nicotiana tabacum	cis-acting element involved in defense and stress responsiveness
Potri.001G144400.3.v3.0	ERE	ATTTTAAA	109	8	+	Nicotiana glutinos
Potri.001G144400.3.v3.0	ERE	ATTTTAAA	129	8	+	Nicotiana glutinos
Potri.001G144400.3.v3.0	ERE	ATTTTAAA	252	8	-	Nicotiana glutinos
Potri.001G144400.3.v3.0	ERE	ATTTTAAA	272	8	+	Nicotiana glutinos
Potri.001G144400.3.v3.0	ERE	ATTTTAAA	1022	8	+	Nicotiana glutinos
Potri.001G144400.3.v3.0	MBS	CAACTG	28	6	-	Arabidopsis thaliana	MYB binding site involved in drought-inducibility
Potri.001G144400.3.v3.0	as-1	TGACG	268	5	-	Arabidopsis thaliana
Potri.001G144400.3.v3.0	STRE	AGGGG	363	5	-	Arabidopsis thaliana
Potri.001G144400.3.v3.0	STRE	AGGGG	777	5	+	Arabidopsis thaliana
Potri.001G144400.3.v3.0	STRE	AGGGG	892	5	-	Arabidopsis thaliana
Potri.001G144400.3.v3.0	Unnamed__4	CTCC	340	4	+	Petroselinum hortense
Potri.001G144400.3.v3.0	Unnamed__4	CTCC	356	4	+	Petroselinum hortense
Potri.001G144400.3.v3.0	Unnamed__4	CTCC	475	4	-	Petroselinum hortense
Potri.001G144400.3.v3.0	Unnamed__4	CTCC	780	4	-	Petroselinum hortense
Potri.001G144400.3.v3.0	Unnamed__4	CTCC	868	4	+	Petroselinum hortense
Potri.001G144400.3.v3.0	Unnamed__4	CTCC	890	4	+	Petroselinum hortense
Potri.001G144400.3.v3.0	Unnamed__4	CTCC	1244	4	-	Petroselinum hortense
Potri.001G144400.3.v3.0	Unnamed__4	CTCC	1310	4	+	Petroselinum hortense
Potri.001G144400.3.v3.0	Unnamed__4	CTCC	1351	4	+	Petroselinum hortense
Potri.001G144400.3.v3.0	Unnamed__4	CTCC	1732	4	-	Petroselinum hortense
Potri.001G144400.3.v3.0	Unnamed__4	CTCC	1788	4	+	Petroselinum hortense
Potri.001G144400.3.v3.0	Unnamed__4	CTCC	1796	4	-	Petroselinum hortense
Potri.001G144400.3.v3.0	MYB recognition site	CCGTTG	289	6	-	Arabidopsis thaliana
Potri.001G144400.3.v3.0	GT1-motif	GGTTAA	455	6	+	Arabidopsis thaliana	light responsive element
Potri.001G144400.3.v3.0	GT1-motif	GGTTAAT	975	7	-	Avena sativa	light responsive element
Potri.001G144400.3.v3.0	GT1-motif	GGTTAA	976	6	-	Arabidopsis thaliana	light responsive element
Potri.001G144400.3.v3.0	GT1-motif	GGTTAA	983	6	+	Arabidopsis thaliana	light responsive element
Potri.001G144400.3.v3.0	GT1-motif	GGTTAA	1665	6	+	Arabidopsis thaliana	light responsive element
Potri.001G144400.3.v3.0	TATA-box	TATA	21	4	+	Arabidopsis thaliana	core promoter element around -30 of transcription start
Potri.001G144400.3.v3.0	TATA-box	ATTATA	48	6	+	Brassica napus	core promoter element around -30 of transcription start
Potri.001G144400.3.v3.0	TATA-box	TATAA	49	5	-	Arabidopsis thaliana	core promoter element around -30 of transcription start
Potri.001G144400.3.v3.0	TATA-box	TATA	50	4	+	Arabidopsis thaliana	core promoter element around -30 of transcription start
Potri.001G144400.3.v3.0	TATA-box	TATTTAAA	111	8	-	Arabidopsis thaliana	core promoter element around -30 of transcription start
Potri.001G144400.3.v3.0	TATA-box	TACAAAA	117	7	+	Oryza sativa	core promoter element around -30 of transcription start
Potri.001G144400.3.v3.0	TATA-box	ATATAA	575	6	+	Brassica oleracea	core promoter element around -30 of transcription start
Potri.001G144400.3.v3.0	TATA-box	TATA	576	4	+	Arabidopsis thaliana	core promoter element around -30 of transcription start
Potri.001G144400.3.v3.0	TATA-box	TATA	660	4	+	Arabidopsis thaliana	core promoter element around -30 of transcription start
Potri.001G144400.3.v3.0	TATA-box	TATAAAT	675	7	-	Brassica juncea	core promoter element around -30 of transcription start
Potri.001G144400.3.v3.0	TATA-box	TATAAA	676	6	-	Helianthus annuus	core promoter element around -30 of transcription start
Potri.001G144400.3.v3.0	TATA-box	TATAA	677	5	-	Arabidopsis thaliana	core promoter element around -30 of transcription start
Potri.001G144400.3.v3.0	TATA-box	TATA	678	4	+	Arabidopsis thaliana	core promoter element around -30 of transcription start
Potri.001G144400.3.v3.0	TATA-box	TATATA	804	6	+	Arabidopsis thaliana	core promoter element around -30 of transcription start
Potri.001G144400.3.v3.0	TATA-box	TATA	806	4	+	Arabidopsis thaliana	core promoter element around -30 of transcription start
Potri.001G144400.3.v3.0	TATA-box	TATATA	817	6	+	Arabidopsis thaliana	core promoter element around -30 of transcription start
Potri.001G144400.3.v3.0	TATA-box	TATA	819	4	+	Arabidopsis thaliana	core promoter element around -30 of transcription start
Potri.001G144400.3.v3.0	TATA-box	ATTATA	833	6	+	Brassica napus	core promoter element around -30 of transcription start
Potri.001G144400.3.v3.0	TATA-box	TATAA	834	5	-	Arabidopsis thaliana	core promoter element around -30 of transcription start
Potri.001G144400.3.v3.0	TATA-box	TATA	835	4	+	Arabidopsis thaliana	core promoter element around -30 of transcription start
Potri.001G144400.3.v3.0	TATA-box	ATATAT	989	6	+	Brassica napus	core promoter element around -30 of transcription start
Potri.001G144400.3.v3.0	TATA-box	TATA	990	4	+	Arabidopsis thaliana	core promoter element around -30 of transcription start
Potri.001G144400.3.v3.0	TATA-box	ATTATA	993	6	+	Brassica napus	core promoter element around -30 of transcription start
Potri.001G144400.3.v3.0	TATA-box	TATAA	994	5	-	Arabidopsis thaliana	core promoter element around -30 of transcription start
Potri.001G144400.3.v3.0	TATA-box	TATA	995	4	+	Arabidopsis thaliana	core promoter element around -30 of transcription start
Potri.001G144400.3.v3.0	TATA-box	tcTATAAATAgg	1358	11	-	Nicotiana tabacum	core promoter element around -30 of transcription start
Potri.001G144400.3.v3.0	TATA-box	TATAAATA	1360	8	-	Daucus carota	core promoter element around -30 of transcription start
Potri.001G144400.3.v3.0	TATA-box	TATAAAT	1361	7	-	Brassica juncea	core promoter element around -30 of transcription start
Potri.001G144400.3.v3.0	TATA-box	TATAAA	1362	6	-	Helianthus annuus	core promoter element around -30 of transcription start
Potri.001G144400.3.v3.0	TATA-box	TATAA	1363	5	-	Arabidopsis thaliana	core promoter element around -30 of transcription start
Potri.001G144400.3.v3.0	TATA-box	TATA	1364	4	-	Arabidopsis thaliana	core promoter element around -30 of transcription start
Potri.001G144400.3.v3.0	TATA-box	TATA	1439	4	-	Arabidopsis thaliana	core promoter element around -30 of transcription start
Potri.001G144400.3.v3.0	TATA-box	TAAAGATT	1875	8	-	Arabidopsis thaliana	core promoter element around -30 of transcription start
Potri.001G144400.3.v3.0	ABRE	CACGTG	169	6	+	Arabidopsis thaliana	cis-acting element involved in the abscisic acid responsiveness
Potri.001G144400.3.v3.0	ABRE	ACGTG	170	5	+	Arabidopsis thaliana	cis-acting element involved in the abscisic acid responsiveness
Potri.001G144400.3.v3.0	ABRE	AACCCGG	302	7	-	Arabidopsis thaliana	cis-acting element involved in the abscisic acid responsiveness
Potri.001G144400.3.v3.0	ABRE	AACCCGG	333	7	-	Arabidopsis thaliana	cis-acting element involved in the abscisic acid responsiveness
Potri.001G144400.3.v3.0	ABRE	AACCCGG	349	7	-	Arabidopsis thaliana	cis-acting element involved in the abscisic acid responsiveness
Potri.001G144400.3.v3.0	ABRE	AACCCGG	408	7	-	Arabidopsis thaliana	cis-acting element involved in the abscisic acid responsiveness
Potri.001G144400.3.v3.0	ABRE	AACCCGG	980	7	-	Arabidopsis thaliana	cis-acting element involved in the abscisic acid responsiveness
Potri.001G144400.3.v3.0	ABRE	ACGTG	1374	5	-	Arabidopsis thaliana	cis-acting element involved in the abscisic acid responsiveness
Potri.001G144400.3.v3.0	MBSI	aaaAaaC(G/C)GTTA	1220	11	+	Petunia hybrida	MYB binding site involved in flavonoid biosynthetic genes regulation
Potri.001G144400.3.v3.0	CGTCA-motif	CGTCA	268	5	+	Hordeum vulgare	cis-acting regulatory element involved in the MeJA-responsiveness
Potri.001G144400.3.v3.0	GCN4_motif	TGAGTCA	173	7	+	Oryza sativa	cis-regulatory element involved in endosperm expression
Potri.001G144400.4.v3.0	as-1	TGACG	268	5	-	Arabidopsis thaliana
Potri.001G144400.4.v3.0	STRE	AGGGG	363	5	-	Arabidopsis thaliana
Potri.001G144400.4.v3.0	STRE	AGGGG	777	5	+	Arabidopsis thaliana
Potri.001G144400.4.v3.0	STRE	AGGGG	892	5	-	Arabidopsis thaliana
Potri.001G144400.4.v3.0	MBS	CAACTG	28	6	-	Arabidopsis thaliana	MYB binding site involved in drought-inducibility
Potri.001G144400.4.v3.0	ERE	ATTTTAAA	109	8	+	Nicotiana glutinos
Potri.001G144400.4.v3.0	ERE	ATTTTAAA	129	8	+	Nicotiana glutinos
Potri.001G144400.4.v3.0	ERE	ATTTTAAA	252	8	-	Nicotiana glutinos
Potri.001G144400.4.v3.0	ERE	ATTTTAAA	272	8	+	Nicotiana glutinos
Potri.001G144400.4.v3.0	ERE	ATTTTAAA	1022	8	+	Nicotiana glutinos
Potri.001G144400.4.v3.0	MYB recognition site	CCGTTG	289	6	-	Arabidopsis thaliana
Potri.001G144400.4.v3.0	Unnamed__4	CTCC	340	4	+	Petroselinum hortense
Potri.001G144400.4.v3.0	Unnamed__4	CTCC	356	4	+	Petroselinum hortense
Potri.001G144400.4.v3.0	Unnamed__4	CTCC	475	4	-	Petroselinum hortense
Potri.001G144400.4.v3.0	Unnamed__4	CTCC	780	4	-	Petroselinum hortense
Potri.001G144400.4.v3.0	Unnamed__4	CTCC	868	4	+	Petroselinum hortense
Potri.001G144400.4.v3.0	Unnamed__4	CTCC	890	4	+	Petroselinum hortense
Potri.001G144400.4.v3.0	Unnamed__4	CTCC	1244	4	-	Petroselinum hortense
Potri.001G144400.4.v3.0	Unnamed__4	CTCC	1310	4	+	Petroselinum hortense
Potri.001G144400.4.v3.0	Unnamed__4	CTCC	1351	4	+	Petroselinum hortense
Potri.001G144400.4.v3.0	Unnamed__4	CTCC	1732	4	-	Petroselinum hortense
Potri.001G144400.4.v3.0	Unnamed__4	CTCC	1788	4	+	Petroselinum hortense
Potri.001G144400.4.v3.0	Unnamed__4	CTCC	1796	4	-	Petroselinum hortense
Potri.001G144400.4.v3.0	GT1-motif	GGTTAA	455	6	+	Arabidopsis thaliana	light responsive element
Potri.001G144400.4.v3.0	GT1-motif	GGTTAAT	975	7	-	Avena sativa	light responsive element
Potri.001G144400.4.v3.0	GT1-motif	GGTTAA	976	6	-	Arabidopsis thaliana	light responsive element
Potri.001G144400.4.v3.0	GT1-motif	GGTTAA	983	6	+	Arabidopsis thaliana	light responsive element
Potri.001G144400.4.v3.0	GT1-motif	GGTTAA	1665	6	+	Arabidopsis thaliana	light responsive element
Potri.001G144400.4.v3.0	TATA-box	TATA	21	4	+	Arabidopsis thaliana	core promoter element around -30 of transcription start
Potri.001G144400.4.v3.0	TATA-box	ATTATA	48	6	+	Brassica napus	core promoter element around -30 of transcription start
Potri.001G144400.4.v3.0	TATA-box	TATAA	49	5	-	Arabidopsis thaliana	core promoter element around -30 of transcription start
Potri.001G144400.4.v3.0	TATA-box	TATA	50	4	+	Arabidopsis thaliana	core promoter element around -30 of transcription start
Potri.001G144400.4.v3.0	TATA-box	TATTTAAA	111	8	-	Arabidopsis thaliana	core promoter element around -30 of transcription start
Potri.001G144400.4.v3.0	TATA-box	TACAAAA	117	7	+	Oryza sativa	core promoter element around -30 of transcription start
Potri.001G144400.4.v3.0	TATA-box	ATATAA	575	6	+	Brassica oleracea	core promoter element around -30 of transcription start
Potri.001G144400.4.v3.0	TATA-box	TATA	576	4	+	Arabidopsis thaliana	core promoter element around -30 of transcription start
Potri.001G144400.4.v3.0	TATA-box	TATA	660	4	+	Arabidopsis thaliana	core promoter element around -30 of transcription start
Potri.001G144400.4.v3.0	TATA-box	TATAAAT	675	7	-	Brassica juncea	core promoter element around -30 of transcription start
Potri.001G144400.4.v3.0	TATA-box	TATAAA	676	6	-	Helianthus annuus	core promoter element around -30 of transcription start
Potri.001G144400.4.v3.0	TATA-box	TATAA	677	5	-	Arabidopsis thaliana	core promoter element around -30 of transcription start
Potri.001G144400.4.v3.0	TATA-box	TATA	678	4	+	Arabidopsis thaliana	core promoter element around -30 of transcription start
Potri.001G144400.4.v3.0	TATA-box	TATATA	804	6	+	Arabidopsis thaliana	core promoter element around -30 of transcription start
Potri.001G144400.4.v3.0	TATA-box	TATA	806	4	+	Arabidopsis thaliana	core promoter element around -30 of transcription start
Potri.001G144400.4.v3.0	TATA-box	TATATA	817	6	+	Arabidopsis thaliana	core promoter element around -30 of transcription start
Potri.001G144400.4.v3.0	TATA-box	TATA	819	4	+	Arabidopsis thaliana	core promoter element around -30 of transcription start
Potri.001G144400.4.v3.0	TATA-box	ATTATA	833	6	+	Brassica napus	core promoter element around -30 of transcription start
Potri.001G144400.4.v3.0	TATA-box	TATAA	834	5	-	Arabidopsis thaliana	core promoter element around -30 of transcription start
Potri.001G144400.4.v3.0	TATA-box	TATA	835	4	+	Arabidopsis thaliana	core promoter element around -30 of transcription start
Potri.001G144400.4.v3.0	TATA-box	ATATAT	989	6	+	Brassica napus	core promoter element around -30 of transcription start
Potri.001G144400.4.v3.0	TATA-box	TATA	990	4	+	Arabidopsis thaliana	core promoter element around -30 of transcription start
Potri.001G144400.4.v3.0	TATA-box	ATTATA	993	6	+	Brassica napus	core promoter element around -30 of transcription start
Potri.001G144400.4.v3.0	TATA-box	TATAA	994	5	-	Arabidopsis thaliana	core promoter element around -30 of transcription start
Potri.001G144400.4.v3.0	TATA-box	TATA	995	4	+	Arabidopsis thaliana	core promoter element around -30 of transcription start
Potri.001G144400.4.v3.0	TATA-box	tcTATAAATAgg	1358	11	-	Nicotiana tabacum	core promoter element around -30 of transcription start
Potri.001G144400.4.v3.0	TATA-box	TATAAATA	1360	8	-	Daucus carota	core promoter element around -30 of transcription start
Potri.001G144400.4.v3.0	TATA-box	TATAAAT	1361	7	-	Brassica juncea	core promoter element around -30 of transcription start
Potri.001G144400.4.v3.0	TATA-box	TATAAA	1362	6	-	Helianthus annuus	core promoter element around -30 of transcription start
Potri.001G144400.4.v3.0	TATA-box	TATAA	1363	5	-	Arabidopsis thaliana	core promoter element around -30 of transcription start
Potri.001G144400.4.v3.0	TATA-box	TATA	1364	4	-	Arabidopsis thaliana	core promoter element around -30 of transcription start
Potri.001G144400.4.v3.0	TATA-box	TATA	1439	4	-	Arabidopsis thaliana	core promoter element around -30 of transcription start
Potri.001G144400.4.v3.0	TATA-box	TAAAGATT	1875	8	-	Arabidopsis thaliana	core promoter element around -30 of transcription start
Potri.001G144400.4.v3.0	GCN4_motif	TGAGTCA	173	7	+	Oryza sativa	cis-regulatory element involved in endosperm expression
Potri.001G144400.4.v3.0	CGTCA-motif	CGTCA	268	5	+	Hordeum vulgare	cis-acting regulatory element involved in the MeJA-responsiveness
Potri.001G144400.4.v3.0	MBSI	aaaAaaC(G/C)GTTA	1220	11	+	Petunia hybrida	MYB binding site involved in flavonoid biosynthetic genes regulation
Potri.001G144400.4.v3.0	ABRE	CACGTG	169	6	+	Arabidopsis thaliana	cis-acting element involved in the abscisic acid responsiveness
Potri.001G144400.4.v3.0	ABRE	ACGTG	170	5	+	Arabidopsis thaliana	cis-acting element involved in the abscisic acid responsiveness
Potri.001G144400.4.v3.0	ABRE	AACCCGG	302	7	-	Arabidopsis thaliana	cis-acting element involved in the abscisic acid responsiveness
Potri.001G144400.4.v3.0	ABRE	AACCCGG	333	7	-	Arabidopsis thaliana	cis-acting element involved in the abscisic acid responsiveness
Potri.001G144400.4.v3.0	ABRE	AACCCGG	349	7	-	Arabidopsis thaliana	cis-acting element involved in the abscisic acid responsiveness
Potri.001G144400.4.v3.0	ABRE	AACCCGG	408	7	-	Arabidopsis thaliana	cis-acting element involved in the abscisic acid responsiveness
Potri.001G144400.4.v3.0	ABRE	AACCCGG	980	7	-	Arabidopsis thaliana	cis-acting element involved in the abscisic acid responsiveness
Potri.001G144400.4.v3.0	ABRE	ACGTG	1374	5	-	Arabidopsis thaliana	cis-acting element involved in the abscisic acid responsiveness
Potri.001G144400.4.v3.0	MYB-like sequence	TAACCA	165	6	+	Arabidopsis thaliana
Potri.001G144400.4.v3.0	MYB-like sequence	TAACCA	454	6	-	Arabidopsis thaliana
Potri.001G144400.4.v3.0	MYB-like sequence	TAACCA	1664	6	-	Arabidopsis thaliana
Potri.001G144400.4.v3.0	DRE core	GCCGAC	403	6	-	Arabidopsis thaliana
Potri.001G144400.4.v3.0		motif_sequence	181	4	-	organism	short_function
Potri.001G144400.4.v3.0		motif_sequence	475	4	-	organism	short_function
Potri.001G144400.4.v3.0		motif_sequence	491	4	+	organism	short_function
Potri.001G144400.4.v3.0		motif_sequence	766	4	+	organism	short_function
Potri.001G144400.4.v3.0		motif_sequence	1182	4	+	organism	short_function
Potri.001G144400.4.v3.0		motif_sequence	1395	4	+	organism	short_function
Potri.001G144400.4.v3.0		motif_sequence	1405	4	+	organism	short_function
Potri.001G144400.4.v3.0		motif_sequence	1416	4	+	organism	short_function
Potri.001G144400.4.v3.0		motif_sequence	1696	4	+	organism	short_function
Potri.001G144400.4.v3.0		motif_sequence	1783	4	+	organism	short_function
Potri.001G144400.4.v3.0		motif_sequence	1922	4	+	organism	short_function
Potri.001G144400.4.v3.0		motif_sequence	1950	4	+	organism	short_function
Potri.001G144400.4.v3.0		motif_sequence	1955	4	+	organism	short_function
Potri.001G144400.4.v3.0		motif_sequence	1976	4	-	organism	short_function
Potri.001G144400.4.v3.0		motif_sequence	1988	4	-	organism	short_function
Potri.001G144400.4.v3.0	MYB	TAACCA	165	6	+	Arabidopsis thaliana
Potri.001G144400.4.v3.0	MYB	TAACCA	454	6	-	Arabidopsis thaliana
Potri.001G144400.4.v3.0	MYB	TAACCA	1664	6	-	Arabidopsis thaliana
Potri.001G144400.4.v3.0	MYC	CATGTG	771	6	-	Arabidopsis thaliana
Potri.001G144400.4.v3.0	ARE	AAACCA	532	6	+	Zea mays	cis-acting regulatory element essential for the anaerobic induction
Potri.001G144400.4.v3.0	TGACG-motif	TGACG	268	5	-	Hordeum vulgare	cis-acting regulatory element involved in the MeJA-responsiveness
Potri.001G144400.4.v3.0	TC-rich repeats	GTTTTCTTAC	526	9	-	Nicotiana tabacum	cis-acting element involved in defense and stress responsiveness
Potri.001G144400.4.v3.0	AC-II	TCACCAACCCCC	1722	11	-	Populus tremuloides
Potri.001G144400.4.v3.0	G-box	CACGTG	169	6	+	Arabidopsis thaliana	cis-acting regulatory element involved in light responsiveness
Potri.001G144400.4.v3.0	LTR	CCGAAA	1316	6	-	Hordeum vulgare	cis-acting element involved in low-temperature responsiveness
Potri.001G144400.4.v3.0	TCA-element	CCATCTTTTT	791	9	+	Nicotiana tabacum	cis-acting element involved in salicylic acid responsiveness
Potri.001G144400.4.v3.0	ATCT-motif	AATCTAATCC	1128	9	+	Pisum sativum	part of a conserved DNA module involved in light responsiveness
Potri.001G144400.4.v3.0	3-AF3 binding site	CACTATCTAAC	1619	10	+	Pisum sativum	part of a conserved DNA module array (CMA3)
Potri.001G144400.4.v3.0	TCCC-motif	TCTCCCT	339	7	+	Spinacia oleracea	part of a light responsive element
Potri.001G144400.4.v3.0	G-Box	CACGTG	169	6	+	Pisum sativum	cis-acting regulatory element involved in light responsiveness
Potri.001G144400.4.v3.0	G-Box	CACGTT	1374	6	+	Pisum sativum	cis-acting regulatory element involved in light responsiveness
Potri.001G144400.4.v3.0	AAGAA-motif	GAAAGAA	722	7	+	Avena sativa
Potri.001G144400.4.v3.0	AAGAA-motif	GAAAGAA	851	7	-	Avena sativa
Potri.001G144400.4.v3.0	AAGAA-motif	gGTAAAGAAA	1215	9	+	Avena sativa
Potri.001G144400.4.v3.0	Myb	CAACTG	28	6	-	Arabidopsis thaliana
Potri.001G144400.4.v3.0	Myb	TAACTG	1226	6	-	Arabidopsis thaliana
Potri.001G144400.4.v3.0	CCAAT-box	CAACGG	289	6	+	Hordeum vulgare	MYBHv1 binding site
Potri.001G144400.4.v3.0	TGA-element	AACGAC	263	6	+	Brassica oleracea	auxin-responsive element
Potri.001G144400.4.v3.0	CAAT-box	CCAAT	12	5	+	Arabidopsis thaliana	common cis-acting element in promoter and enhancer regions
Potri.001G144400.4.v3.0	CAAT-box	CAAT	13	4	+	Nicotiana glutinosa
Potri.001G144400.4.v3.0	CAAT-box	CAAAT	36	5	-	Pisum sativum	common cis-acting element in promoter and enhancer regions
Potri.001G144400.4.v3.0	CAAT-box	CAAT	72	4	+	Nicotiana glutinosa
Potri.001G144400.4.v3.0	CAAT-box	CAAT	242	4	+	Nicotiana glutinosa
Potri.001G144400.4.v3.0	CAAT-box	CAAT	421	4	+	Nicotiana glutinosa
Potri.001G144400.4.v3.0	CAAT-box	CAAT	505	4	-	Nicotiana glutinosa
Potri.001G144400.4.v3.0	CAAT-box	CAAT	589	4	+	Nicotiana glutinosa
Potri.001G144400.4.v3.0	CAAT-box	CAAAT	605	5	-	Pisum sativum	common cis-acting element in promoter and enhancer regions
Potri.001G144400.4.v3.0	CAAT-box	CAAT	681	4	-	Nicotiana glutinosa
Potri.001G144400.4.v3.0	CAAT-box	CAAT	686	4	-	Nicotiana glutinosa
Potri.001G144400.4.v3.0	CAAT-box	CAAT	709	4	-	Nicotiana glutinosa
Potri.001G144400.4.v3.0	CAAT-box	CAAT	929	4	+	Nicotiana glutinosa
Potri.001G144400.4.v3.0	CAAT-box	CAAT	945	4	-	Nicotiana glutinosa
Potri.001G144400.4.v3.0	CAAT-box	CAAT	965	4	-	Nicotiana glutinosa
Potri.001G144400.4.v3.0	CAAT-box	CAAT	998	4	-	Nicotiana glutinosa
Potri.001G144400.4.v3.0	CAAT-box	CAAAT	1029	5	-	Pisum sativum	common cis-acting element in promoter and enhancer regions
Potri.001G144400.4.v3.0	CAAT-box	CAAT	1064	4	+	Nicotiana glutinosa
Potri.001G144400.4.v3.0	CAAT-box	CAAAT	1100	5	+	Pisum sativum	common cis-acting element in promoter and enhancer regions
Potri.001G144400.4.v3.0	CAAT-box	CAAT	1167	4	+	Nicotiana glutinosa
Potri.001G144400.4.v3.0	CAAT-box	CAAT	1304	4	+	Nicotiana glutinosa
Potri.001G144400.4.v3.0	CAAT-box	CAAT	1464	4	+	Nicotiana glutinosa
Potri.001G144400.4.v3.0	CAAT-box	CCAAT	1493	5	+	Arabidopsis thaliana	common cis-acting element in promoter and enhancer regions
Potri.001G144400.4.v3.0	CAAT-box	CAAT	1494	4	+	Nicotiana glutinosa
Potri.001G144400.4.v3.0	CAAT-box	CAAAT	1507	5	-	Pisum sativum	common cis-acting element in promoter and enhancer regions
Potri.001G144400.4.v3.0	CAAT-box	CCAAT	1662	5	-	Arabidopsis thaliana	common cis-acting element in promoter and enhancer regions
Potri.001G144400.4.v3.0	CAAT-box	CCAAT	1693	5	+	Arabidopsis thaliana	common cis-acting element in promoter and enhancer regions
Potri.001G144400.4.v3.0	CAAT-box	CAAT	1694	4	+	Nicotiana glutinosa
Potri.001G144400.4.v3.0	CAAT-box	CAAAT	1743	5	-	Pisum sativum	common cis-acting element in promoter and enhancer regions
Potri.001G144400.4.v3.0	CAAT-box	CCAAT	1790	5	+	Arabidopsis thaliana	common cis-acting element in promoter and enhancer regions
Potri.001G144400.4.v3.0	CAAT-box	CAAT	1791	4	+	Nicotiana glutinosa
Potri.001G144400.4.v3.0	CAAT-box	CAAAT	1811	5	-	Pisum sativum	common cis-acting element in promoter and enhancer regions
Potri.001G144400.4.v3.0	CAAT-box	CAAAT	1873	5	+	Pisum sativum	common cis-acting element in promoter and enhancer regions
Potri.001G144400.4.v3.0	CAAT-box	CAAT	1992	4	-	Nicotiana glutinosa
Potri.001G144400.4.v3.0	AT~TATA-box	TATATA	804	6	+	Arabidopsis thaliana
Potri.001G144400.4.v3.0	AT~TATA-box	TATATA	817	6	+	Arabidopsis thaliana
Potri.001G144400.4.v3.0	Unnamed__1	CGTGG	168	5	-	Zea mays
Potri.001G206900.1.v3.0	circadian	CAAAGATATC	911	9	+	Lycopersicon esculentum	cis-acting regulatory element involved in circadian control
Potri.001G206900.1.v3.0	AAGAA-motif	GAAAGAA	239	7	+	Avena sativa
Potri.001G206900.1.v3.0	G-Box	CACGTG	1259	6	-	Pisum sativum	cis-acting regulatory element involved in light responsiveness
Potri.001G206900.1.v3.0	Myb	CAACTG	268	6	+	Arabidopsis thaliana
Potri.001G206900.1.v3.0	Myb	TAACTG	776	6	+	Arabidopsis thaliana
Potri.001G206900.1.v3.0	Box 4	ATTAAT	484	6	+	Petroselinum crispum	part of a conserved DNA module involved in light responsiveness
Potri.001G206900.1.v3.0	Box 4	ATTAAT	1621	6	-	Petroselinum crispum	part of a conserved DNA module involved in light responsiveness
Potri.001G206900.1.v3.0	Box 4	ATTAAT	1676	6	-	Petroselinum crispum	part of a conserved DNA module involved in light responsiveness
Potri.001G206900.1.v3.0	AT~TATA-box	TATATAAA	1317	8	-	Arabidopsis thaliana
Potri.001G206900.1.v3.0	AT~TATA-box	TATATA	1319	6	-	Arabidopsis thaliana
Potri.001G206900.1.v3.0	AT~TATA-box	TATATA	1637	6	-	Arabidopsis thaliana
Potri.001G206900.1.v3.0	AT~TATA-box	TATATA	1959	6	-	Arabidopsis thaliana
Potri.001G206900.1.v3.0	AT~TATA-box	TATATA	1961	6	-	Arabidopsis thaliana
Potri.001G206900.1.v3.0	CAAT-box	CAAT	26	4	-	Nicotiana glutinosa
Potri.001G206900.1.v3.0	CAAT-box	CAAT	50	4	+	Nicotiana glutinosa
Potri.001G206900.1.v3.0	CAAT-box	CAAT	68	4	-	Nicotiana glutinosa
Potri.001G206900.1.v3.0	CAAT-box	CAAT	125	4	-	Nicotiana glutinosa
Potri.001G206900.1.v3.0	CAAT-box	CAAAT	366	5	+	Pisum sativum	common cis-acting element in promoter and enhancer regions
Potri.001G206900.1.v3.0	CAAT-box	CAAT	369	4	-	Nicotiana glutinosa
Potri.001G206900.1.v3.0	CAAT-box	CAAT	561	4	-	Nicotiana glutinosa
Potri.001G206900.1.v3.0	CAAT-box	CAAT	627	4	+	Nicotiana glutinosa
Potri.001G206900.1.v3.0	CAAT-box	CAAT	665	4	+	Nicotiana glutinosa
Potri.001G206900.1.v3.0	CAAT-box	CAAAT	681	5	+	Pisum sativum	common cis-acting element in promoter and enhancer regions
Potri.001G206900.1.v3.0	CAAT-box	CCAAT	692	5	+	Arabidopsis thaliana	common cis-acting element in promoter and enhancer regions
Potri.001G206900.1.v3.0	CAAT-box	CAAT	693	4	+	Nicotiana glutinosa
Potri.001G206900.1.v3.0	CAAT-box	CAAT	697	4	+	Nicotiana glutinosa
Potri.001G206900.1.v3.0	CAAT-box	CAAAT	732	5	+	Pisum sativum	common cis-acting element in promoter and enhancer regions
Potri.001G206900.1.v3.0	CAAT-box	CAAAT	759	5	+	Pisum sativum	common cis-acting element in promoter and enhancer regions
Potri.001G206900.1.v3.0	CAAT-box	CCAAT	769	5	-	Arabidopsis thaliana	common cis-acting element in promoter and enhancer regions
Potri.001G206900.1.v3.0	CAAT-box	CAAT	816	4	-	Nicotiana glutinosa
Potri.001G206900.1.v3.0	CAAT-box	CAAT	894	4	+	Nicotiana glutinosa
Potri.001G206900.1.v3.0	CAAT-box	CAAAT	896	5	-	Pisum sativum	common cis-acting element in promoter and enhancer regions
Potri.001G206900.1.v3.0	CAAT-box	CCAAT	1026	5	+	Arabidopsis thaliana	common cis-acting element in promoter and enhancer regions
Potri.001G206900.1.v3.0	CAAT-box	CAAT	1027	4	+	Nicotiana glutinosa
Potri.001G206900.1.v3.0	CAAT-box	CAAT	1145	4	+	Nicotiana glutinosa
Potri.001G206900.1.v3.0	CAAT-box	CAAAT	1173	5	+	Pisum sativum	common cis-acting element in promoter and enhancer regions
Potri.001G206900.1.v3.0	CAAT-box	CAAAT	1310	5	+	Pisum sativum	common cis-acting element in promoter and enhancer regions
Potri.001G206900.1.v3.0	CAAT-box	CAAT	1381	4	-	Nicotiana glutinosa
Potri.001G206900.1.v3.0	CAAT-box	CAAT	1386	4	-	Nicotiana glutinosa
Potri.001G206900.1.v3.0	CAAT-box	CAAAT	1464	5	-	Pisum sativum	common cis-acting element in promoter and enhancer regions
Potri.001G206900.1.v3.0	CAAT-box	CAAT	1488	4	+	Nicotiana glutinosa
Potri.001G206900.1.v3.0	CAAT-box	CAAT	1597	4	-	Nicotiana glutinosa
Potri.001G206900.1.v3.0	CAAT-box	CAAAT	1633	5	+	Pisum sativum	common cis-acting element in promoter and enhancer regions
Potri.001G206900.1.v3.0	CAAT-box	CAAAT	1704	5	-	Pisum sativum	common cis-acting element in promoter and enhancer regions
Potri.001G206900.1.v3.0	CAAT-box	CAAAT	1826	5	-	Pisum sativum	common cis-acting element in promoter and enhancer regions
Potri.001G206900.1.v3.0	CAAT-box	CAAAT	1839	5	-	Pisum sativum	common cis-acting element in promoter and enhancer regions
Potri.001G206900.1.v3.0	I-box	cCATATCCAAT	378	10	-	Flaveria trinervia	part of a light responsive element
Potri.001G206900.1.v3.0	I-box	GATAAGGGT	1883	9	-	Arabidopsis thaliana	part of a light responsive element
Potri.001G206900.1.v3.0	I-box	AGATAAGG	1885	8	-	Triticum aestivum	part of a light responsive element
Potri.001G206900.1.v3.0	chs-CMA2a	TCACTTGA	1268	8	+	Petroselinum crispum	part of a light responsive element
Potri.001G206900.1.v3.0	ABRE	CACGTG	1259	6	-	Arabidopsis thaliana	cis-acting element involved in the abscisic acid responsiveness
Potri.001G206900.1.v3.0	ABRE	ACGTG	1260	5	+	Arabidopsis thaliana	cis-acting element involved in the abscisic acid responsiveness
Potri.001G206900.1.v3.0	ABRE	ACGTG	1866	5	-	Arabidopsis thaliana	cis-acting element involved in the abscisic acid responsiveness
Potri.001G206900.1.v3.0	CGTCA-motif	CGTCA	1868	5	+	Hordeum vulgare	cis-acting regulatory element involved in the MeJA-responsiveness
Potri.001G206900.1.v3.0	TATA-box	TACATAAA	32	8	-	Oryza sativa	core promoter element around -30 of transcription start
Potri.001G206900.1.v3.0	TATA-box	TACATAAA	74	8	-	Oryza sativa	core promoter element around -30 of transcription start
Potri.001G206900.1.v3.0	TATA-box	TATA	347	4	+	Arabidopsis thaliana	core promoter element around -30 of transcription start
Potri.001G206900.1.v3.0	TATA-box	TATAA	497	5	-	Arabidopsis thaliana	core promoter element around -30 of transcription start
Potri.001G206900.1.v3.0	TATA-box	TATA	498	4	+	Arabidopsis thaliana	core promoter element around -30 of transcription start
Potri.001G206900.1.v3.0	TATA-box	TATAAAT	517	7	-	Brassica juncea	core promoter element around -30 of transcription start
Potri.001G206900.1.v3.0	TATA-box	TATAAA	518	6	-	Helianthus annuus	core promoter element around -30 of transcription start
Potri.001G206900.1.v3.0	TATA-box	TATAA	519	5	-	Arabidopsis thaliana	core promoter element around -30 of transcription start
Potri.001G206900.1.v3.0	TATA-box	TATA	520	4	+	Arabidopsis thaliana	core promoter element around -30 of transcription start
Potri.001G206900.1.v3.0	TATA-box	ATATAA	543	6	+	Brassica oleracea	core promoter element around -30 of transcription start
Potri.001G206900.1.v3.0	TATA-box	TATA	544	4	+	Arabidopsis thaliana	core promoter element around -30 of transcription start
Potri.001G206900.1.v3.0	TATA-box	ATTATA	713	6	+	Brassica napus	core promoter element around -30 of transcription start
Potri.001G206900.1.v3.0	TATA-box	TATAA	714	5	-	Arabidopsis thaliana	core promoter element around -30 of transcription start
Potri.001G206900.1.v3.0	TATA-box	TATA	715	4	+	Arabidopsis thaliana	core promoter element around -30 of transcription start
Potri.001G206900.1.v3.0	TATA-box	TACAAAA	717	7	+	Oryza sativa	core promoter element around -30 of transcription start
Potri.001G206900.1.v3.0	TATA-box	taTATAAAtc	739	9	-	Arabidopsis thaliana	core promoter element around -30 of transcription start
Potri.001G206900.1.v3.0	TATA-box	ATATAA	937	6	+	Brassica oleracea	core promoter element around -30 of transcription start
Potri.001G206900.1.v3.0	TATA-box	TATA	938	4	+	Arabidopsis thaliana	core promoter element around -30 of transcription start
Potri.001G206900.1.v3.0	TATA-box	ATTATA	1007	6	+	Brassica napus	core promoter element around -30 of transcription start
Potri.001G206900.1.v3.0	TATA-box	TATAA	1008	5	-	Arabidopsis thaliana	core promoter element around -30 of transcription start
Potri.001G206900.1.v3.0	TATA-box	TATA	1009	4	-	Arabidopsis thaliana	core promoter element around -30 of transcription start
Potri.001G206900.1.v3.0	TATA-box	TACAAAA	1191	7	+	Oryza sativa	core promoter element around -30 of transcription start
Potri.001G206900.1.v3.0	TATA-box	TATAAAA	1316	7	-	Pisum sativum	core promoter element around -30 of transcription start
Potri.001G206900.1.v3.0	TATA-box	TATAAA	1317	6	-	Helianthus annuus	core promoter element around -30 of transcription start
Potri.001G206900.1.v3.0	TATA-box	TATATAA	1318	7	-	Arabidopsis thaliana	core promoter element around -30 of transcription start
Potri.001G206900.1.v3.0	TATA-box	TATATA	1319	6	-	Arabidopsis thaliana	core promoter element around -30 of transcription start
Potri.001G206900.1.v3.0	TATA-box	ATATAA	1320	6	+	Brassica oleracea	core promoter element around -30 of transcription start
Potri.001G206900.1.v3.0	TATA-box	TATA	1321	4	-	Arabidopsis thaliana	core promoter element around -30 of transcription start
Potri.001G206900.1.v3.0	TATA-box	taTATAAAtc	1339	9	+	Arabidopsis thaliana	core promoter element around -30 of transcription start
Potri.001G206900.1.v3.0	TATA-box	ATATAA	1340	6	+	Brassica oleracea	core promoter element around -30 of transcription start
Potri.001G206900.1.v3.0	TATA-box	TATA	1341	4	-	Arabidopsis thaliana	core promoter element around -30 of transcription start
Potri.001G206900.1.v3.0	TATA-box	ATATAT	1536	6	-	Brassica napus	core promoter element around -30 of transcription start
Potri.001G206900.1.v3.0	TATA-box	TATA	1537	4	-	Arabidopsis thaliana	core promoter element around -30 of transcription start
Potri.001G206900.1.v3.0	TATA-box	ATTATA	1540	6	+	Brassica napus	core promoter element around -30 of transcription start
Potri.001G206900.1.v3.0	TATA-box	TATAA	1541	5	-	Arabidopsis thaliana	core promoter element around -30 of transcription start
Potri.001G206900.1.v3.0	TATA-box	TATA	1542	4	-	Arabidopsis thaliana	core promoter element around -30 of transcription start
Potri.001G206900.1.v3.0	TATA-box	taTATAAAtc	1550	9	+	Arabidopsis thaliana	core promoter element around -30 of transcription start
Potri.001G206900.1.v3.0	TATA-box	ATATAA	1551	6	+	Brassica oleracea	core promoter element around -30 of transcription start
Potri.001G206900.1.v3.0	TATA-box	TATA	1552	4	-	Arabidopsis thaliana	core promoter element around -30 of transcription start
Potri.001G206900.1.v3.0	TATA-box	TACATAAA	1613	8	+	Oryza sativa	core promoter element around -30 of transcription start
Potri.001G206900.1.v3.0	TATA-box	ATATAT	1636	6	-	Brassica napus	core promoter element around -30 of transcription start
Potri.001G206900.1.v3.0	TATA-box	TATATA	1637	6	-	Arabidopsis thaliana	core promoter element around -30 of transcription start
Potri.001G206900.1.v3.0	TATA-box	ATATAA	1638	6	+	Brassica oleracea	core promoter element around -30 of transcription start
Potri.001G206900.1.v3.0	TATA-box	TATA	1639	4	-	Arabidopsis thaliana	core promoter element around -30 of transcription start
Potri.001G206900.1.v3.0	TATA-box	ATTATA	1746	6	+	Brassica napus	core promoter element around -30 of transcription start
Potri.001G206900.1.v3.0	TATA-box	TATAA	1747	5	-	Arabidopsis thaliana	core promoter element around -30 of transcription start
Potri.001G206900.1.v3.0	TATA-box	TATA	1748	4	-	Arabidopsis thaliana	core promoter element around -30 of transcription start
Potri.001G206900.1.v3.0	TATA-box	TATA	1918	4	-	Arabidopsis thaliana	core promoter element around -30 of transcription start
Potri.001G206900.1.v3.0	TATA-box	TATATA	1959	6	-	Arabidopsis thaliana	core promoter element around -30 of transcription start
Potri.001G206900.1.v3.0	TATA-box	ATATAT	1960	6	-	Brassica napus	core promoter element around -30 of transcription start
Potri.001G206900.1.v3.0	TATA-box	TATATA	1961	6	-	Arabidopsis thaliana	core promoter element around -30 of transcription start
Potri.001G206900.1.v3.0	TATA-box	ATATAT	1962	6	-	Brassica napus	core promoter element around -30 of transcription start
Potri.001G206900.1.v3.0	TATA-box	TATA	1963	4	-	Arabidopsis thaliana	core promoter element around -30 of transcription start
Potri.001G206900.1.v3.0	TATA-box	ATTATA	1966	6	+	Brassica napus	core promoter element around -30 of transcription start
Potri.001G206900.1.v3.0	TATA-box	TATAA	1967	5	-	Arabidopsis thaliana	core promoter element around -30 of transcription start
[truncated: 45,709 more rows]

## Sheet: TabS4.Subcellular localization
ID	Result	CELLO	WoLF PSORT	BUSCA
Potri.007G109100.2	Chloroplast	Chloroplast	chlo	Nucleus
Potri.007G109100.3	Chloroplast	Chloroplast	chlo	Nucleus
Potri.012G024200.1	Chloroplast	Chloroplast	chlo	Chloroplast
Potri.T074200.1	Chloroplast	Nuclear	chlo	Chloroplast
Potri.002G037100.1	Cytoplasmic	Cytoplasmic	chlo	Nucleus
Potri.002G057200.1	Cytoplasmic	Cytoplasmic	chlo	Nucleus
Potri.002G182000.1	Cytoplasmic	Cytoplasmic	chlo	Nucleus
Potri.002G182000.2	Cytoplasmic	Cytoplasmic	chlo	Nucleus
Potri.002G182300.1	Cytoplasmic	Cytoplasmic	chlo	Nucleus
Potri.004G119400.1	Cytoplasmic	Cytoplasmic	cyto	Extracellular
Potri.005G103200.1	Cytoplasmic	Cytoplasmic	cysk	Nucleus
Potri.005G205400.1	Cytoplasmic	Cytoplasmic	cyto	Nucleus
Potri.006G029600.1	Cytoplasmic	Cytoplasmic	chlo	Nucleus
Potri.007G109100.1	Cytoplasmic	Cytoplasmic	chlo	Nucleus
Potri.008G031800.2	Cytoplasmic	Cytoplasmic	vacu	Endomembrane
Potri.010G229900.1	Cytoplasmic	Cytoplasmic	chlo	Endomembrane
Potri.010G229900.2	Cytoplasmic	Cytoplasmic	chlo	Endomembrane
Potri.010G229900.3	Cytoplasmic	Cytoplasmic	plas	Endomembrane
Potri.012G023900.1	Cytoplasmic	Cytoplasmic	cyto	Nucleus
Potri.012G024100.1	Cytoplasmic	Cytoplasmic	chlo	Nucleus
Potri.012G024200.2	Cytoplasmic	Cytoplasmic	chlo	Chloroplast
Potri.013G079700.3	Cytoplasmic	Cytoplasmic	cyto	Nucleus
Potri.013G079700.4	Cytoplasmic	Cytoplasmic	cyto	Nucleus
Potri.013G079700.8	Cytoplasmic	Cytoplasmic	cyto	Nucleus
Potri.014G076000.1	Cytoplasmic	Cytoplasmic	cyto	Nucleus
Potri.014G076000.2	Cytoplasmic	Cytoplasmic	cyto	Nucleus
Potri.014G076000.3	Cytoplasmic	Cytoplasmic	cyto	Nucleus
Potri.014G107600.1	Cytoplasmic	Cytoplasmic	cyto	Nucleus
Potri.015G007000.1	Cytoplasmic	Cytoplasmic	cyto	Nucleus
Potri.016G027900.1	Cytoplasmic	Cytoplasmic	Nuclear	Nucleus
Potri.017G104900.1	Cytoplasmic	Cytoplasmic	Nuclear	Chloroplast
Potri.003G022800.2	Extracellular	Extracellular	cyto	Nucleus
Potri.014G107900.1	Extracellular	Extracellular	cyto	Nucleus
Potri.014G108000.1	Extracellular	Extracellular	cyto	Nucleus
Potri.001G061200.2	Mitochondrial	Mitochondrial	Nuclear	Extracellular
Potri.001G061200.4	Mitochondrial	Mitochondrial	cyto	Extracellular
Potri.002G081000.2	Mitochondrial	Mitochondrial	cyto	Nucleus
Potri.002G081000.3	Mitochondrial	Mitochondrial	cyto	Chloroplast
Potri.009G019200.5	Mitochondrial	Mitochondrial	Nuclear	Extracellular
Potri.001G061200.1	Nuclear	Nuclear	Nuclear	Extracellular
Potri.001G061200.3	Nuclear	Nuclear	Nuclear	Nucleus
Potri.001G061200.5	Nuclear	Nuclear	Nuclear	Nucleus
Potri.001G080900.1	Nuclear	Nuclear	cyto	Nucleus
Potri.001G120000.1	Nuclear	Nuclear	pero	Nucleus
Potri.001G120000.2	Nuclear	Nuclear	pero	Nucleus
Potri.001G144400.1	Nuclear	Nuclear	Nuclear	Nucleus
Potri.001G144400.2	Nuclear	Nuclear	Nuclear	Nucleus
Potri.001G144400.3	Nuclear	Nuclear	pero	Nucleus
Potri.001G144400.4	Nuclear	Nuclear	Nuclear	Nucleus
Potri.001G206900.1	Nuclear	Nuclear	Nuclear	Nucleus
Potri.001G218800.1	Nuclear	Cytoplasmic	Nuclear	Nucleus
Potri.001G220500.1	Nuclear	Nuclear	Nuclear	Nucleus
Potri.001G220500.2	Nuclear	Nuclear	Nuclear	Nucleus
Potri.001G256600.1	Nuclear	Nuclear	pero	Nucleus
Potri.001G325100.1	Nuclear	Nuclear	Nuclear	Nucleus
Potri.001G343800.1	Nuclear	Nuclear	mito	Nucleus
Potri.001G343800.2	Nuclear	Nuclear	mito	Nucleus
Potri.001G343800.3	Nuclear	Nuclear	Nuclear	Nucleus
Potri.001G396300.1	Nuclear	Nuclear	Nuclear	Nucleus
Potri.001G396400.1	Nuclear	Nuclear	Nuclear	Nucleus
Potri.001G404100.1	Nuclear	Nuclear	Nuclear	Nucleus
Potri.001G404400.1	Nuclear	Nuclear	Nuclear	Nucleus
Potri.001G448400.1	Nuclear	Nuclear	Nuclear	Nucleus
Potri.001G452700.1	Nuclear	Nuclear	Nuclear	Endomembrane
Potri.001G452700.2	Nuclear	Nuclear	Nuclear	Endomembrane
Potri.002G005800.1	Nuclear	Nuclear	Nuclear	Nucleus
Potri.002G037100.2	Nuclear	Nuclear	Nuclear	Nucleus
Potri.002G061300.1	Nuclear	Nuclear	Nuclear	Plasmamembrane
Potri.002G061300.2	Nuclear	Nuclear	Nuclear	Plasmamembrane
Potri.002G061300.3	Nuclear	Nuclear	Nuclear	Nucleus
Potri.002G061300.4	Nuclear	Nuclear	Nuclear	Nucleus
Potri.002G081000.1	Nuclear	Nuclear	Nuclear	Nucleus
Potri.002G154000.1	Nuclear	Nuclear	Nuclear	Nucleus
Potri.002G154100.1	Nuclear	Nuclear	Nuclear	Nucleus
Potri.002G154100.2	Nuclear	Nuclear	Nuclear	Nucleus
Potri.002G154100.3	Nuclear	Nuclear	Nuclear	Nucleus
Potri.002G154100.4	Nuclear	Nuclear	Nuclear	Nucleus
Potri.002G154200.1	Nuclear	Nuclear	cyto	Nucleus
Potri.002G178700.1	Nuclear	Nuclear	Nuclear	Nucleus
Potri.002G178700.2	Nuclear	Nuclear	Nuclear	Nucleus
Potri.002G181900.1	Nuclear	Nuclear	Nuclear	Nucleus
Potri.002G181900.2	Nuclear	Nuclear	Nuclear	Nucleus
Potri.002G181900.3	Nuclear	Nuclear	cyto	Nucleus
Potri.002G182400.1	Nuclear	Nuclear	Nuclear	Nucleus
Potri.002G182400.2	Nuclear	Nuclear	Nuclear	Nucleus
Potri.003G022800.1	Nuclear	Cytoplasmic	Nuclear	Nucleus
Potri.003G046700.1	Nuclear	Cytoplasmic	Nuclear	Nucleus
Potri.003G046700.2	Nuclear	Cytoplasmic	Nuclear	Nucleus
Potri.003G089800.1	Nuclear	Nuclear	Nuclear	Nucleus
Potri.003G089800.2	Nuclear	Nuclear	Nuclear	Nucleus
Potri.003G103500.1	Nuclear	Nuclear	Nuclear	Nucleus
Potri.003G113000.1	Nuclear	Nuclear	Nuclear	Nucleus
Potri.003G149400.1	Nuclear	Nuclear	Nuclear	Nucleus
Potri.003G149700.1	Nuclear	Cytoplasmic	Nuclear	Nucleus
Potri.003G166500.1	Nuclear	Nuclear	Nuclear	Nucleus
Potri.003G166500.2	Nuclear	Nuclear	Nuclear	Nucleus
Potri.004G038000.1	Nuclear	Nuclear	Nuclear	Nucleus
Potri.004G049300.1	Nuclear	Nuclear	Nuclear	Nucleus
Potri.004G049500.1	Nuclear	Nuclear	Nuclear	Nucleus
Potri.004G081000.1	Nuclear	Nuclear	Nuclear	Endomembrane
Potri.004G107200.1	Nuclear	Nuclear	Nuclear	Nucleus
Potri.004G107400.1	Nuclear	Nuclear	Nuclear	Nucleus
Potri.004G181900.1	Nuclear	Nuclear	Nuclear	Nucleus
Potri.004G181900.2	Nuclear	Nuclear	Nuclear	Nucleus
Potri.004G230800.1	Nuclear	Nuclear	Nuclear	Nucleus
Potri.004G230800.2	Nuclear	Nuclear	Nuclear	Nucleus
Potri.005G058900.1	Nuclear	Nuclear	Nuclear	Nucleus
Potri.005G064100.1	Nuclear	Nuclear	Nuclear	Nucleus
Potri.005G069500.1	Nuclear	Nuclear	Nuclear	Nucleus
Potri.005G082700.1	Nuclear	Nuclear	Nuclear	Nucleus
Potri.005G098000.1	Nuclear	Nuclear	Nuclear	Nucleus
Potri.005G098000.2	Nuclear	Nuclear	Nuclear	Nucleus
Potri.005G098200.1	Nuclear	Nuclear	Nuclear	Nucleus
Potri.005G098200.2	Nuclear	Nuclear	Nuclear	Nucleus
Potri.005G098200.3	Nuclear	Nuclear	Nuclear	Nucleus
Potri.005G116800.1	Nuclear	Nuclear	Nuclear	Nucleus
Potri.005G116800.2	Nuclear	Nuclear	Nuclear	Nucleus
Potri.005G116800.3	Nuclear	Nuclear	Nuclear	Nucleus
Potri.005G116800.4	Nuclear	Nuclear	Nuclear	Nucleus
Potri.005G180200.1	Nuclear	Nuclear	Nuclear	Nucleus
Potri.005G180200.2	Nuclear	Nuclear	Nuclear	Nucleus
Potri.005G200100.1	Nuclear	Nuclear	golg	Plasmamembrane
Potri.005G200100.2	Nuclear	Nuclear	golg	Plasmamembrane
Potri.005G200100.3	Nuclear	Nuclear	golg	Endomembrane
Potri.005G200100.4	Nuclear	Nuclear	Nuclear	Nucleus
Potri.005G225800.1	Nuclear	Nuclear	chlo	Nucleus
Potri.005G255900.1	Nuclear	Nuclear	Nuclear	Nucleus
Potri.006G028300.1	Nuclear	Nuclear	cyto	Nucleus
Potri.006G028700.1	Nuclear	Nuclear	pero	Nucleus
Potri.006G028900.1	Nuclear	Nuclear	Nuclear	Nucleus
Potri.006G029200.1	Nuclear	Nuclear	Nuclear	Nucleus
Potri.006G029300.1	Nuclear	Nuclear	chlo	Nucleus
Potri.006G030600.1	Nuclear	Nuclear	cyto	Nucleus
Potri.006G030800.1	Nuclear	Nuclear	chlo	Nucleus
Potri.006G051400.1	Nuclear	Nuclear	Nuclear	Nucleus
Potri.006G129400.1	Nuclear	Nuclear	Nuclear	Nucleus
Potri.006G152700.1	Nuclear	Nuclear	Nuclear	Nucleus
Potri.006G152700.2	Nuclear	Nuclear	Nuclear	Nucleus
Potri.006G152700.3	Nuclear	Nuclear	Nuclear	Nucleus
Potri.006G152700.4	Nuclear	Nuclear	Nuclear	Nucleus
Potri.006G152700.5	Nuclear	Nuclear	Nuclear	Nucleus
Potri.006G152700.6	Nuclear	Nuclear	Nuclear	Nucleus
Potri.006G179800.1	Nuclear	Nuclear	Nuclear	Nucleus
Potri.006G209200.1	Nuclear	Nuclear	Nuclear	Nucleus
Potri.006G231300.1	Nuclear	Nuclear	Nuclear	Nucleus
Potri.006G277000.1	Nuclear	Nuclear	mito	Nucleus
Potri.006G277000.2	Nuclear	Nuclear	mito	Nucleus
Potri.007G014400.1	Nuclear	Nuclear	Nuclear	Nucleus
Potri.007G014400.2	Nuclear	Nuclear	Nuclear	Nucleus
Potri.007G014400.3	Nuclear	Nuclear	chlo	Nucleus
Potri.007G014400.4	Nuclear	Nuclear	Nuclear	Nucleus
Potri.007G065400.1	Nuclear	Nuclear	Nuclear	Nucleus
Potri.007G065400.2	Nuclear	Nuclear	Nuclear	Nucleus
Potri.007G066300.1	Nuclear	Nuclear	Nuclear	Nucleus
Potri.007G099400.1	Nuclear	Nuclear	Nuclear	Nucleus
Potri.007G099400.2	Nuclear	Nuclear	Nuclear	Nucleus
Potri.007G099400.3	Nuclear	Nuclear	Nuclear	Nucleus
Potri.007G105000.1	Nuclear	Nuclear	Nuclear	Nucleus
Potri.007G105000.2	Nuclear	Extracellular	Nuclear	Nucleus
Potri.007G109100.4	Nuclear	Chloroplast	Nuclear	Nucleus
Potri.007G109100.5	Nuclear	Chloroplast	Nuclear	Nucleus
Potri.007G109100.6	Nuclear	Nuclear	chlo	Nucleus
Potri.007G109100.7	Nuclear	Nuclear	chlo	Nucleus
Potri.007G127700.1	Nuclear	Nuclear	Nuclear	Nucleus
Potri.007G135300.1	Nuclear	Nuclear	pero	Nucleus
Potri.008G031800.1	Nuclear	Nuclear	chlo	Plasmamembrane
Potri.008G031800.3	Nuclear	Nuclear	chlo	Nucleus
Potri.008G080000.1	Nuclear	Nuclear	Nuclear	Nucleus
Potri.008G081500.1	Nuclear	Nuclear	Nuclear	Nucleus
Potri.008G081500.2	Nuclear	Nuclear	Nuclear	Nucleus
Potri.008G089000.1	Nuclear	Nuclear	chlo	Nucleus
Potri.008G116600.1	Nuclear	Nuclear	Nuclear	Nucleus
Potri.008G116600.2	Nuclear	Nuclear	Nuclear	Nucleus
Potri.009G019200.1	Nuclear	Nuclear	Nuclear	Nucleus
Potri.009G019200.2	Nuclear	Nuclear	Nuclear	Nucleus
Potri.009G019200.3	Nuclear	Nuclear	Nuclear	Nucleus
Potri.009G019200.4	Nuclear	Nuclear	Nuclear	Nucleus
Potri.009G052200.1	Nuclear	Nuclear	Nuclear	Nucleus
Potri.009G052300.1	Nuclear	Nuclear	Nuclear	Nucleus
Potri.009G072100.1	Nuclear	Nuclear	Nuclear	Nucleus
Potri.009G141600.1	Nuclear	Nuclear	Nuclear	Nucleus
Potri.009G161300.1	Nuclear	Nuclear	Nuclear	Endomembrane
Potri.010G129700.1	Nuclear	Nuclear	Nuclear	Nucleus
Potri.010G129700.2	Nuclear	Nuclear	Nuclear	Nucleus
Potri.010G129700.3	Nuclear	Nuclear	Nuclear	Nucleus
Potri.010G129700.4	Nuclear	Cytoplasmic	Nuclear	Nucleus
Potri.010G166200.1	Nuclear	Nuclear	Nuclear	Nucleus
Potri.010G174600.1	Nuclear	Nuclear	Nuclear	Nucleus
Potri.010G176600.1	Nuclear	Nuclear	Nuclear	Nucleus
Potri.010G229700.1	Nuclear	Nuclear	Nuclear	Nucleus
Potri.010G229700.2	Nuclear	Nuclear	Nuclear	Nucleus
Potri.011G046700.1	Nuclear	Nuclear	Nuclear	Nucleus
Potri.011G046700.2	Nuclear	Nuclear	Nuclear	Nucleus
Potri.011G058400.1	Nuclear	Nuclear	Nuclear	Endomembrane
Potri.011G058400.2	Nuclear	Nuclear	Nuclear	Nucleus
Potri.011G058600.1	Nuclear	Nuclear	Nuclear	Nucleus
Potri.011G115400.1	Nuclear	Nuclear	Nuclear	Nucleus
Potri.011G121300.1	Nuclear	Nuclear	chlo	Nucleus
Potri.011G123300.1	Nuclear	Nuclear	Nuclear	Nucleus
Potri.011G123500.1	Nuclear	Nuclear	Nuclear	Nucleus
Potri.011G149300.1	Nuclear	Nuclear	E.R	Endomembrane
Potri.011G149300.2	Nuclear	Nuclear	Nuclear	Endomembrane
Potri.011G149300.3	Nuclear	Nuclear	Nuclear	Endomembrane
Potri.011G149300.4	Nuclear	Nuclear	Nuclear	Endomembrane
Potri.011G149300.5	Nuclear	Nuclear	Nuclear	Nucleus
Potri.011G153300.1	Nuclear	Nuclear	Nuclear	Nucleus
Potri.012G001400.1	Nuclear	Nuclear	Nuclear	Nucleus
Potri.012G001400.2	Nuclear	Nuclear	Nuclear	Nucleus
Potri.012G001400.3	Nuclear	Nuclear	Nuclear	Nucleus
Potri.012G007500.1	Nuclear	Nuclear	chlo	Extracellular
Potri.012G007500.2	Nuclear	Nuclear	Nuclear	Extracellular
Potri.012G038100.1	Nuclear	Nuclear	Nuclear	Nucleus
Potri.012G038100.2	Nuclear	Nuclear	Nuclear	Nucleus
Potri.012G056300.1	Nuclear	Nuclear	Nuclear	Nucleus
Potri.012G056300.2	Nuclear	Nuclear	Nuclear	Nucleus
Potri.012G103500.1	Nuclear	Extracellular	Nuclear	Nucleus
Potri.012G103500.2	Nuclear	Nuclear	Nuclear	Nucleus
Potri.012G126500.1	Nuclear	Nuclear	pero	Nucleus
Potri.013G054000.1	Nuclear	Nuclear	Nuclear	Nucleus
Potri.013G054200.1	Nuclear	Cytoplasmic	Nuclear	Nucleus
Potri.013G079700.1	Nuclear	Nuclear	cyto	Nucleus
Potri.013G079700.2	Nuclear	Nuclear	cyto	Nucleus
Potri.013G079700.5	Nuclear	Nuclear	Nuclear	Nucleus
Potri.013G079700.6	Nuclear	Nuclear	cyto	Nucleus
Potri.013G079700.7	Nuclear	Nuclear	chlo	Nucleus
Potri.013G092400.1	Nuclear	Cytoplasmic	Nuclear	Nucleus
Potri.013G113100.1	Nuclear	Cytoplasmic	Nuclear	Nucleus
Potri.014G025700.1	Nuclear	Nuclear	Nuclear	Nucleus
Potri.014G025700.2	Nuclear	Nuclear	Nuclear	Nucleus
Potri.014G041300.1	Nuclear	Nuclear	Nuclear	Nucleus
Potri.014G041300.2	Nuclear	Nuclear	Nuclear	Nucleus
Potri.014G041300.3	Nuclear	Nuclear	Nuclear	Nucleus
Potri.014G041300.4	Nuclear	Nuclear	Nuclear	Nucleus
Potri.014G041300.5	Nuclear	Nuclear	Nuclear	Nucleus
Potri.014G041300.6	Nuclear	Nuclear	Nuclear	Nucleus
Potri.014G041300.7	Nuclear	Nuclear	Nuclear	Nucleus
Potri.014G041300.8	Nuclear	Nuclear	Nuclear	Nucleus
Potri.014G064600.1	Nuclear	Cytoplasmic	Nuclear	Nucleus
Potri.014G075900.1	Nuclear	Nuclear	Nuclear	Nucleus
Potri.014G076100.1	Nuclear	Nuclear	Nuclear	Extracellular
Potri.014G104800.1	Nuclear	Nuclear	Nuclear	Nucleus
Potri.014G107700.1	Nuclear	Nuclear	cyto	Nucleus
Potri.014G107700.2	Nuclear	Nuclear	cyto	Nucleus
Potri.014G108000.2	Nuclear	Nuclear	cyto	Nucleus
Potri.014G108100.1	Nuclear	Nuclear	Nuclear	Nucleus
Potri.014G163600.1	Nuclear	Nuclear	Nuclear	Nucleus
Potri.015G002900.1	Nuclear	Nuclear	cyto	Nucleus
Potri.015G004100.1	Nuclear	Nuclear	chlo	Nucleus
Potri.015G020000.1	Nuclear	Nuclear	Nuclear	Nucleus
Potri.015G030200.1	Nuclear	Nuclear	Nuclear	Nucleus
Potri.015G030200.2	Nuclear	Nuclear	Nuclear	Nucleus
Potri.015G046800.1	Nuclear	Nuclear	Nuclear	Nucleus
Potri.015G102100.1	Nuclear	Nuclear	Nuclear	Nucleus
Potri.015G102100.2	Nuclear	Nuclear	Nuclear	Nucleus
Potri.015G127400.1	Nuclear	Nuclear	Nuclear	Nucleus
Potri.015G127400.2	Nuclear	Nuclear	pero	Nucleus
Potri.016G055500.1	Nuclear	Nuclear	Nuclear	Nucleus
Potri.016G076000.1	Nuclear	Nuclear	Nuclear	Nucleus
Potri.016G076000.2	Nuclear	Nuclear	Nuclear	Nucleus
Potri.016G076100.1	Nuclear	Nuclear	Nuclear	Nucleus
Potri.016G088300.1	Nuclear	Nuclear	Nuclear	Nucleus
Potri.017G016700.1	Nuclear	Nuclear	Nuclear	Nucleus
Potri.017G031000.1	Nuclear	Nuclear	plas	Nucleus
Potri.017G031300.1	Nuclear	Nuclear	Nuclear	Nucleus
Potri.017G031600.1	Nuclear	Nuclear	Nuclear	Nucleus
Potri.017G058100.1	Nuclear	Nuclear	Nuclear	Nucleus
Potri.017G063300.1	Nuclear	Nuclear	Nuclear	Nucleus
Potri.017G082000.1	Nuclear	Nuclear	Nuclear	Nucleus
Potri.017G086200.1	Nuclear	Nuclear	Nuclear	Nucleus
Potri.017G086200.2	Nuclear	Nuclear	cyto	Nucleus
Potri.017G139500.1	Nuclear	Nuclear	Nuclear	Endomembrane
Potri.018G003800.1	Nuclear	Nuclear	mito	Nucleus
Potri.018G049300.1	Nuclear	Nuclear	chlo	Nucleus
Potri.018G068700.1	Nuclear	Nuclear	Nuclear	Nucleus
Potri.018G095000.1	Nuclear	Nuclear	Nuclear	Nucleus
Potri.019G031400.1	Nuclear	Nuclear	Nuclear	Nucleus
Potri.019G031600.1	Nuclear	Nuclear	Nuclear	Nucleus
Potri.019G031600.2	Nuclear	Nuclear	Nuclear	Nucleus
Potri.019G063000.1	Nuclear	Nuclear	Nuclear	Nucleus
Potri.019G066000.1	Nuclear	Nuclear	Nuclear	Nucleus
Potri.019G083600.1	Nuclear	Nuclear	Nuclear	Nucleus
Potri.019G083600.2	Nuclear	Nuclear	Nuclear	Nucleus
Potri.019G099800.1	Nuclear	Nuclear	Nuclear	Nucleus
Potri.019G099800.2	Nuclear	Nuclear	Nuclear	Nucleus
Potri.019G099900.1	Nuclear	Nuclear	Nuclear	Nucleus
Potri.019G099900.2	Nuclear	Nuclear	Nuclear	Nucleus
Potri.019G099900.3	Nuclear	Nuclear	Nuclear	Nucleus
Potri.019G099900.4	Nuclear	Nuclear	Nuclear	Nucleus
Potri.019G099900.5	Nuclear	Nuclear	Nuclear	Nucleus

## Sheet: TabS5.Gene cloning Primers
SeqId	ForwardPrimer	ReversePrimer	Named
Potri.005G180200.1	ATGACAGCGGCGACACT	TCAAAACGGCTTCTGCAGATACA	PdNAC055
Potri.002G081000.3	ATGACGGCGGCAACATTAGA	TTAAATATCAAAACTATCCCTACGGATGGC	PdNAC021
Potri.002G182000.1	ATGACAAACAGAGCTTTATCTTTCC	TTACATATAATTCCCAGGTGAAAACT	PdNAC027
Potri.002G182300.1	ATGACAAACAGAGCTTTATCTTTCCCA	TTACATATAATTCCCAGGTGAAAACTGCA	PdNAC028
Potri.011G123300.1	ATGGGACTGCAAGAAACAGAC	TCACTGCCTAAACCCATACCC	PdNAC105
Potri.001G404100.1	ATGGGAGTGCAAGAAACAGAC	TTACTGATTAAACCCGAACCCACT	PdNAC013
Potri.010G166200.1	ATGCAAGGAAAAACCAACTCTGAG	TCACTGGAATCCGTACATCATTGG	PdNAC095
Potri.008G089000.1	ATGCAAGGAAAAACCATCTATAACCAG	TCACTGGAATCCATACATCGTTGG	PdNAC086
Potri.007G099400.1	ATGAAAGGAAATAGATCAGCAGATCAG	TCAAAATGGCTTCTGTAAATACATGA	PdNAC078
Potri.005G069500.1	ATGAAGGTAAATGGATCAGCAGCA	TCAAAGCGGCCTCTGTAAATACAT	PdNAC049

## Sheet: TabS6.RT-PCR Primers
SeqId	Named	ForwardPrimer	ReversePrimer
Potri.005G180200.1	PdNAC055	TACTCTGTCGCATACACAAC	GGATTCTCTTTCTTGACGCTA
Potri.002G081000.3	PdNAC021	AAACGAACTGGATTATGCACGA	CCGAGATGACAGACCGTACC
Potri.002G182000.1	PdNAC027	ATACTGGAAAGTGACCGGCAA	TGGTACTCGTGCATGATCCAAT
Potri.002G182300.1	PdNAC028	CGGCAAGAGTCGTATAATCAAAGC	ATGGTACTCGTGTATGACCC
Potri.011G123300.1	PdNAC105	GGGCTTTTCAACAAAACTCGG	TTGGGTCGAATACCTTAGCTC
Potri.001G404100.1	PdNAC013	GCCACAGATCTTCTCAAACTCA	CTGATTAAACCCGAACCCACT
Potri.010G166200.1	PdNAC095	TCATGAGCGATGCTTTGACT	CTTGAAAATTGCCATTATCTGTG
Potri.008G089000.1	PdNAC086	TGATCCAAGAAAACAAGCCAAC	CCTCTAAATGTCCTATCGTGTG
Potri.007G099400.1	PdNAC078	ATACAACAAGAAAGGAAGCGTA	ACATTCCATTATGGTAGCCAGA
Potri.005G069500.1	PdNAC049	AACAATGGGAGCACCAACGA	GCTCCGAACAACTTGAGTCTGT
Potri.019G006700.1	β-Actin	GACCTTCAATGTGCCTGCAA	ACCATCACCAGAATCCAGCA
